# Supplementary material for: Proteomics analysis of round and wrinkled pea (Pisum sativum L.) seeds during different development periods
Source: Proteomics. 2024 Oct 30;25(3):2300363. doi: 10.1002/pmic.202300363 (PMC11794676; doi:10.1002/pmic.202300363)
Supplement: Supplementary file 2 — Supporting Information [file PMIC-25-2300363-s001.xlsx]

## Sheet: Descriptions
Data set	Descriptions
Table S1	List of all protein groups and individual proteins detected in the current proteomics study.
Table S2	List of proteins significant (q<0.01) in multiple sample tests with Post Hoc Tukey's test.
Table S3	List of significantly changing proteins due to pea genotype at p<0.01.
Table S4	List of significantly changing proteins due to growth stages at p<0.01.
Table S5	List of significantly changing proteins due to both pea genotype and growth stage at p<0.01.
Table S6	Genes and annotations according to Mercator4V6.0 along with changes in protein abundance during seed growth period and p values for the different tests.
Table S7	Differentially abundant proteins (DAPs) in pair-wise comparisons for three time-points (7DAA, 15DAA, and maturity) across the three pea genotypes.

## Sheet: Table S1
Protein IDs		Majority protein IDs	id	Fasta headers	1-12DAA-10	1-12DAA-11	1-12DAA-12	1-12DAA-9	1-15DAA-13	1-15DAA-14	1-15DAA-15	1-15DAA-16	1-4DAA-1	1-4DAA-2	1-4DAA-3	1-4DAA-4	1-7DAA-5	1-7DAA-6	1-7DAA-7	1-7DAA-8	1-Ma+17	1-Ma+18	1-Ma+19	1-Ma+20	3-15DAA-33	3-15DAA-34	3-15DAA-35	3-15DAA-36	3-4DAA-21	3-4DAA-22	3-4DAA-23	3-4DAA-24	3-7DAA-25	3-7DAA-26	3-7DAA-27	3-7DAA-28	3-MaP-37	3-MaP-38	3-MaP-39	3-MaP-40	3-12DAA-29	3-12DAA-30	3-12DAA-31	3-12DAA-32	4-12DAA-49	4-12DAA-50	4-12DAA-51	4-12DAA-52	4-15DAA-53
Psat0s1021g0040.1;Psat0s1021g0040.2;Psat3g193360.1	FALSE	Psat0s1021g0040.1;Psat0s1021g0040.2	37	Psat0s1021g0040.1;Psat0s1021g0040.2	22.5079	22.6489	21.135	21.5623	22.043	22.5683	21.9615	21.6389	22.3688	22.4259	22.5931	22.4867	21.8045	20.7887	22.009	22.1728	22.208	22.4658	22.1717	22.6165	21.2149	21.2109	21.5423	22.4057	22.5692	22.2201	22.5408	22.2318	22.2951	22.5561	20.9356	21.6422	22.3318	22.2638	22.0905	22.7515	22.3326	22.2475	22.4234	22.9516	21.7846	22.8008	22.2641	21.9792	22.3611
Psat0s10261g0040.1;Psat6g175440.1;Psat6g176080.1		Psat0s10261g0040.1;Psat6g175440.1;Psat6g176080.1	40	Psat0s10261g0040.1;Psat6g175440.1;Psat6g176080.1	24.2905	24.6957	24.8791	23.4663	21.7032	21.7231	21.2487	21.9052	27.2713	26.7296	26.5493	26.4753	25.6299	25.6311	25.1288	26.0238	26.0056	25.4341	25.3783	22.7958	22.3445	21.2339	21.3788	21.5195	25.2295	25.3991	24.4977	24.711	21.5187	23.5581	22.084	23.107	23.4767	22.6337	23.2239	22.484	22.4038	21.4386	21.8356	22.6233	21.3751	22.7072	21.7812	21.9185	21.542
Psat0s1058g0160.1		Psat0s1058g0160.1	43	Psat0s1058g0160.1	21.8949	22.0533	22.4124	22.2752	21.6914	21.6932	21.2941	21.4646	22.4556	22.0376	21.7075	22.2222	23.1403	21.6039	22.9262	21.1523	23.5866	22.2187	21.7617	23.1482	24.5813	24.4686	24.338	24.9932	24.4998	23.7262	24.0615	24.8188	24.0722	24.3071	24.0155	24.9254	24.3674	24.2891	22.5955	22.832	25.0648	25.0599	25.3444	25.1463	25.6228	25.5057	25.4634	25.0611	24.7302
Psat0s1058g0200.1		Psat0s1058g0200.1	44	Psat0s1058g0200.1	27.6952	27.3965	27.6842	26.9753	26.5181	26.7953	26.3074	25.6843	24.2083	24.7366	24.8014	24.0249	25.9216	25.8387	26.3715	25.8392	22.3869	22.1374	21.9127	22.6966	25.5025	25.6772	25.1966	25.413	25.5917	25.3647	25.9584	26.1176	25.8357	25.6376	25.8214	26.0209	25.3675	25.5467	24.825	24.757	26.5047	26.4966	26.4026	26.2908	26.8804	26.9583	26.9854	26.939	26.2555
Psat0s1065g0040.2;Psat0s1065g0040.1		Psat0s1065g0040.2;Psat0s1065g0040.1	45	Psat0s1065g0040.2;Psat0s1065g0040.1	21.8369	22.2146	22.2579	22.2028	23.3438	22.927	21.2252	22.3764	21.4675	22.9336	21.6045	22.3857	21.6425	21.8067	21.7905	21.7986	21.3401	21.9797	21.8712	23.0671	20.8082	21.2157	21.6029	21.1477	21.8797	21.9158	21.5394	21.3854	22.1667	21.8276	21.7555	21.3802	22.4241	22.7531	22.8075	22.9426	21.8142	22.28	22.07	22.8598	21.7937	22.125	21.7993	23.1614	23.0371
Psat0s1144g0080.1		Psat0s1144g0080.1	46	Psat0s1144g0080.1	24.2164	23.9857	24.2329	24.5225	23.6801	23.6468	24.5441	24.32	23.8131	24.383	24.4406	24.6423	24.0016	24.2703	24.2176	24.4187	23.7369	22.4493	23.7764	24.0662	24.1326	23.8438	23.9504	23.9769	24.4439	24.4207	24.3687	23.7911	24.4171	24.2929	24.4412	24.1327	24.2713	23.6291	22.3318	24.3748	23.7198	23.9628	24.3191	23.991	24.0272	24.2453	24.4988	24.3228	24.0651
Psat0s116g0280.1		Psat0s116g0280.1	50	Psat0s116g0280.1	22.407	22.7034	22.1749	21.693	21.2901	22.1732	22.0341	21.5937	22.6499	21.6591	22.8097	21.7724	22.4018	22.338	22.2347	21.9151	21.5214	22.0271	23.2347	22.5045	22.3491	22.4173	22.2783	21.9853	22.3134	22.3424	21.841	22.1372	22.0743	21.9181	21.9236	22.4631	23.1715	22.5108	22.993	22.4027	22.1071	22.2005	21.8894	22.1917	22.2444	21.9646	22.3222	21.7051	22.4478
Psat0s1175g0040.1;Psat0s1175g0040.2		Psat0s1175g0040.1;Psat0s1175g0040.2	53	Psat0s1175g0040.1;Psat0s1175g0040.2	27.9318	27.8664	27.7879	27.9536	27.7495	28.0513	27.8603	28.2231	26.9668	28.2927	28.411	28.4579	27.8413	27.6857	27.7272	27.7568	26.684	26.9931	27.2651	26.5033	27.6353	27.775	27.8504	27.7235	28.2882	28.0056	27.991	28.565	28.0371	28.1219	28.1977	28.009	26.8899	27.0868	26.6221	26.834	27.5804	27.9002	27.8316	27.8394	27.5254	27.6283	27.6914	27.5262	27.6371
Psat0s1185g0040.1;Psat6g187920.1;Psat3g012920.1;Psat5g031640.1;Psat3g193920.1		Psat0s1185g0040.1;Psat6g187920.1	54	Psat0s1185g0040.1;Psat6g187920.1	23.5831	23.6897	23.9593	23.2849	22.7116	22.5945	22.618	22.527	22.2925	22.495	23.1796	22.7918	23.1914	23.2005	23.4371	22.085	20.7554	21.649	22.2159	23.1362	23.0996	22.6601	23.0952	23.2153	21.2329	23.6453	23.8127	23.5392	23.6529	23.6564	23.7553	23.593	21.6857	24.4627	23.5559	22.9574	23.864	23.8736	23.7049	23.5837	23.3236	23.6374	23.5886	23.7889	23.3193
Psat0s11g0040.1		Psat0s11g0040.1	55	Psat0s11g0040.1	22.1152	22.8227	22.2272	21.6775	21.6803	22.6065	21.9386	22.5206	21.8317	23.0746	22.7426	22.2867	22.5127	21.2096	21.4848	20.9428	22.2525	21.7804	22.1731	21.563	22.2192	23.173	21.5868	22.4015	22.1234	22.4447	22.1621	22.1141	22.0091	22.1387	22.1211	21.7732	23.3178	22.9698	22.8885	23.4425	22.4245	21.5391	21.8449	21.6686	21.7077	22.1896	21.6635	22.4151	22.2707
Psat0s1212g0080.1		Psat0s1212g0080.1	58	Psat0s1212g0080.1	22.7447	22.4995	21.3685	22.144	23.5138	22.0378	22.6833	22.0668	23.2576	21.5459	22.2622	21.2548	22.3053	21.5108	22.3579	22.2653	24.7425	22.4118	23.0937	22.321	21.5583	21.981	22.0207	20.8754	22.0041	21.7775	21.9778	22.0505	20.9165	21.9921	22.326	22.786	22.9192	22.9986	22.289	21.861	23.0811	22.3138	22.5581	21.9485	21.2608	22.2739	22.0639	22.9002	22.3786
Psat0s1212g0160.1;Psat0s1212g0160.3;Psat0s1212g0160.2		Psat0s1212g0160.1;Psat0s1212g0160.3;Psat0s1212g0160.2	59	Psat0s1212g0160.1;Psat0s1212g0160.3;Psat0s1212g0160.2	21.5086	22.0281	22.3631	22.4294	22.5687	21.3258	21.8105	22.2094	22.6766	25.26	24.9315	24.0197	22.6802	22.0926	22.0734	24.1143	21.6768	21.2837	22.4353	23.8228	22.3533	22.0095	22.0625	21.4585	26.6017	26.2883	26.2948	25.9746	23.9855	24.35	23.7187	24.2706	23.076	23.0151	22.4904	22.5708	22.3351	21.2282	21.958	21.6648	19.4248	19.9973	21.7556	19.7408	22.3788
Psat0s1215g0120.1		Psat0s1215g0120.1	60	Psat0s1215g0120.1	22.1187	22.4265	22.2656	22.8551	22.0089	21.5835	22.2026	22.2607	21.5822	20.3024	21.1096	22.0566	20.8141	22.1895	23.2043	22.4067	25.4309	24.8944	22.8837	25.1943	22.1235	21.6323	21.6638	21.6895	22.0906	21.7471	22.0434	21.8374	22.3596	21.0504	22.2847	21.9343	26.2841	22.9942	23.5786	27.0276	22.071	22.6361	22.7794	22.1901	22.117	22.0567	21.7587	22.0859	23.1902
Psat0s1231g0040.1		Psat0s1231g0040.1	63	Psat0s1231g0040.1	27.4417	27.1001	27.2573	27.5661	27.694	27.7369	27.8439	28.0498	27.1351	27.8246	27.7338	27.7688	27.4346	27.395	27.4049	27.4535	27.6013	27.6438	27.8968	27.5956	27.4309	27.5232	27.5258	27.7173	27.549	27.5852	27.3735	27.162	27.7651	27.7951	27.7843	27.6917	27.4247	27.6125	27.441	27.506	27.4402	27.3392	27.6567	27.6196	27.5694	27.5447	27.6601	27.603	27.6151
Psat0s1250g0080.2;Psat0s1250g0080.3;Psat0s1250g0080.1		Psat0s1250g0080.2;Psat0s1250g0080.3;Psat0s1250g0080.1	64	Psat0s1250g0080.2;Psat0s1250g0080.3;Psat0s1250g0080.1	24.1525	24.1837	23.8377	24.1793	22.5248	22.2175	22.6767	23.4626	23.7029	25.3844	24.9573	25.4134	24.6852	24.9084	24.6093	24.766	22.7241	22.7337	23.0733	21.3233	23.9016	23.6325	23.4279	23.4136	24.792	25.0329	24.7246	24.8661	24.9651	24.6372	25.1145	24.7135	22.4706	21.7973	23.4439	22.9259	24.104	23.9829	24.2567	24.0824	24.6435	24.4424	24.0737	24.278	23.3699
Psat0s1258g0040.1;Psat2g005800.1		Psat0s1258g0040.1	65	Psat0s1258g0040.1	28.9653	29.0097	29.2074	29.0392	29.2593	28.9709	29.3326	29.1131	29.0674	29.3771	29.0954	29.343	29.1876	29.2141	29.273	29.1205	29.6989	29.4765	29.2377	29.3719	29.1572	29.2805	29.1192	29.3104	28.8089	28.757	28.8481	28.7191	29.0716	28.8536	28.9274	29.0863	29.2274	29.4107	29.2011	29.0916	28.9567	28.967	28.9739	29.0067	29.4009	29.4524	29.1821	29.331	29.2235
Psat0s1268g0360.1		Psat0s1268g0360.1	66	Psat0s1268g0360.1	21.1671	22.0239	21.4836	21.4759	22.2518	21.3406	22.3801	22.6986	22.1897	23.156	23.5545	23.0327	22.9273	22.4601	21.692	22.6392	20.919	22.3155	23.6874	23.3941	21.3901	22.3039	21.184	22.555	22.9525	23.0383	23.8715	24.0651	23.0865	23.3913	24.7392	23.5897	22.5961	22.8953	22.0113	22.2641	22.5196	22.2849	22.2264	22.1656	22.9469	21.9104	21.2712	22.3152	21.8314
Psat0s128g0040.1		Psat0s128g0040.1	67	Psat0s128g0040.1	25.0131	25.1936	24.9722	24.9185	24.4313	24.7664	24.7684	24.4916	22.7226	23.9256	24.47	24.4838	24.6695	24.6941	24.8116	24.9462	23.877	23.3974	24.0193	24.1493	24.8089	24.762	24.9468	24.6555	24.865	25.5292	24.695	24.5698	25.1879	25.439	24.487	24.9219	24.0722	24.0048	24.4062	24.2886	24.6893	24.5247	24.356	24.3498	24.7967	24.7046	24.9614	24.4756	24.9545
Psat0s1294g0200.1		Psat0s1294g0200.1	68	Psat0s1294g0200.1	21.3507	22.3832	21.2424	21.268	21.4609	22.7366	22.0554	22.2384	22.7736	22.0657	22.2286	20.9129	21.9991	22.1069	22.4995	22.5831	23.103	21.9575	22.4344	23.8447	21.1026	21.5631	20.372	21.0719	20.9968	20.9342	21.1604	21.0933	21.4971	21.8508	22.4582	21.8645	23.2836	22.9404	22.4712	23.4523	22.1943	22.375	22.0229	22.0132	21.9587	21.6423	20.9694	22.6856	22.9252
Psat0s1327g0040.1		Psat0s1327g0040.1	72	Psat0s1327g0040.1	25.451	26.1028	25.2473	26.5741	26.6823	26.7601	27.0374	27.1839	21.9006	22.0358	21.4589	21.5758	21.3758	22.4013	21.9254	22.6253	23.5197	23.4524	23.5556	22.5361	26.4154	26.1853	26.7909	26.8096	21.6998	21.4379	22.7042	21.6156	22.8569	21.1506	21.2512	21.2512	22.5807	22.1788	24.4568	23.3834	22.6001	20.2836	20.963	23.1965	22.694	24.3456	26.1109	25.3916	26.3729
Psat0s1330g0280.1;Psat3g155720.1;Psat5g033360.1;Psat7g230840.1;Psat2g138800.1;Psat6g145640.1;Psat5g167920.1		Psat0s1330g0280.1;Psat3g155720.1	73	Psat0s1330g0280.1;Psat3g155720.1	26.75	27.1032	27.1482	26.7464	27.7669	27.5079	27.3565	27.3384	26.2977	26.7356	26.5432	26.3999	26.9771	26.9246	27.0896	26.7843	27.3324	27.4799	27.5861	27.5658	27.1948	27.3122	27.0213	27.0847	26.2766	26.0776	26.0194	26.4783	26.5789	26.549	26.7335	26.7965	25.9906	26.0324	26.5686	25.9986	27.0865	26.9756	27.1533	26.9174	27.2447	27.1375	27.3324	27.3283	27.3742
Psat0s1355g0040.1		Psat0s1355g0040.1	74	Psat0s1355g0040.1	22.3358	22.4067	22.0482	22.1045	21.6536	21.477	21.7849	22.2352	22.9998	22.5678	22.2007	22.6111	21.4384	21.9618	21.801	21.7246	22.6307	21.9608	23.1738	22.96	22.457	22.1595	21.5661	21.4681	21.654	21.6346	22.1146	21.5655	21.3309	21.8743	21.7735	22.0983	22.498	22.6512	22.313	23.55	22.4752	22.2384	22.0342	22.1297	22.1483	21.6354	22.4061	22.14	22.5186
Psat0s137g0280.1		Psat0s137g0280.1	77	Psat0s137g0280.1	22.4026	22.7353	22.8663	21.8052	24.6339	21.357	21.5987	23.1057	23.3603	21.7951	21.8808	23.0083	22.2334	22.13	21.9631	22.7618	27.5073	27.0717	27.3689	27.689	21.8843	21.682	22.0239	21.6408	22.1557	21.8206	21.8363	20.2733	21.5804	22.2473	21.5065	21.4979	26.9192	26.9232	27.0313	27.0519	21.8441	21.6794	23.0271	21.7444	21.1308	21.2107	22.1866	22.177	22.4666
Psat0s1389g0240.1;Psat0s1389g0200.1		Psat0s1389g0240.1	78	Psat0s1389g0240.1	21.9991	22.0628	21.5183	21.9597	22.5719	22.9519	22.5255	23.183	22.7773	21.8303	21.2425	22.0827	21.1714	22.1804	21.9962	22.427	22.7164	21.7692	22.4035	22.5847	22.771	22.0924	21.5197	21.6383	21.5285	21.4541	21.1904	21.4266	21.6961	22.4596	21.7844	22.1787	23.1638	24.1751	22.6676	22.9392	22.9357	23.1604	22.2782	21.8855	22.5248	22.1807	22.6175	21.2871	22.0034
Psat0s1389g0360.1		Psat0s1389g0360.1	80	Psat0s1389g0360.1	24.6923	24.8637	24.9689	24.5065	23.1764	23.8587	23.7486	23.7623	24.7138	22.5784	23.9725	22.2388	24.5479	24.5379	24.6828	24.6931	22.8631	22.4108	22.9084	23.6195	24.4292	24.2145	23.9733	24.2636	24.1465	24.236	23.9725	23.5708	24.4735	24.4169	24.2263	24.1039	22.5978	23.4894	22.5383	23.0664	24.9642	24.8912	24.495	24.7557	24.4628	24.6794	24.9132	24.826	24.4319
Psat0s13g0320.1		Psat0s13g0320.1	81	Psat0s13g0320.1	21.5661	22.5445	21.8744	22.5811	22.0659	20.3594	21.6834	21.8116	21.8747	22.4861	22.5549	22.9548	21.4769	21.6501	22.0435	22.5656	22.5864	22.3536	22.1435	22.4911	21.8023	21.6168	21.6097	22.067	23.296	23.3427	22.823	22.1243	22.8217	22.9009	22.4963	22.6039	23.4161	22.7115	22.7312	23.5304	21.4113	22.2746	22.0583	21.8692	23.1091	22.2156	22.4771	22.6026	21.301
Psat0s1441g0080.1;Psat6g188840.1		Psat0s1441g0080.1	83	Psat0s1441g0080.1	25.1966	25.6941	25.3529	24.9776	25.7712	24.374	25.8098	24.9704	25.5536	26.3484	26.2975	26.4483	25.7083	26.0405	25.7993	26.1269	26.4941	24.5216	24.5377	23.0506	27.3674	25.2179	26.8956	25.7598	25.7712	25.86	26.1815	26.1283	25.6459	25.7015	26.0018	25.5528	22.3888	23.2826	28.6067	23.2995	24.7114	22.3197	25.0506	24.8817	25.417	25.9432	26.8012	26.8675	25.8677
Psat0s1444g0160.1		Psat0s1444g0160.1	85	Psat0s1444g0160.1	22.8671	22.4531	22.1546	22.9567	22.6852	22.283	22.2266	22.4398	23.3666	22.8976	22.4834	22.8687	22.4636	22.5995	22.661	22.725	21.571	21.5744	21.8667	22.5433	22.575	22.0096	23.3079	22.5949	22.7821	23.067	22.679	22.8221	23.0129	22.9742	22.9762	22.9432	21.9148	23.1062	23.7351	23.1013	22.2776	22.7817	22.7772	22.7688	22.676	22.7141	23.0307	22.613	23.0491
Psat0s1446g0200.1		Psat0s1446g0200.1	87	Psat0s1446g0200.1	21.9741	22.4071	22.1347	22.2395	22.6306	21.9985	21.3256	23.1058	22.6222	22.0971	22.133	22.1981	22.9871	21.9901	21.6885	21.7728	22.4723	22.053	21.3498	21.976	22.881	22.2191	21.8806	21.8828	21.0291	21.5188	21.2015	23.0279	21.583	21.2652	21.0672	22.4018	23.9169	22.3477	22.2446	22.6907	21.4531	22.3064	22.7638	21.6441	22.0987	22.5822	22.5775	22.6257	22.1303
Psat0s1446g0280.1;Psat6g181560.1		Psat0s1446g0280.1	88	Psat0s1446g0280.1	24.6944	25.0432	24.6775	24.6528	24.741	24.6051	24.5364	24.7634	22.2873	22.9703	23.1834	22.1407	24.2886	24.2165	24.3637	24.3968	21.5731	22.1098	22.4803	22.6918	24.3421	24.8585	24.6307	24.6714	23.8248	24.0849	23.8193	23.8809	24.252	24.7208	23.2078	24.3063	22.2585	22.5593	24.4205	22.6523	24.1344	23.8177	24.8079	25.4701	24.7799	24.6687	25.329	24.42	25.0278
Psat0s1448g0040.1		Psat0s1448g0040.1	89	Psat0s1448g0040.1	23.5687	23.0015	22.9401	23.8585	22.7613	23.4349	23.6082	23.5759	23.6442	23.9939	23.9804	24.0668	23.5787	23.7834	23.9001	23.8161	21.9595	23.2058	23.3642	21.7306	23.5333	22.059	23.7356	23.6544	24.6201	24.5218	24.1968	24.6961	24.1119	24.361	23.7006	23.9264	22.7979	21.6519	22.5847	24.2356	23.1734	23.49	23.2241	23.4566	23.4768	23.3313	23.567	23.4672	22.8223
Psat0s1463g0080.1;Psat0s1463g0080.2		Psat0s1463g0080.1;Psat0s1463g0080.2	90	Psat0s1463g0080.1;Psat0s1463g0080.2	23.7562	23.7116	23.4193	23.725	22.6458	22.8559	23.2804	21.7255	21.9429	22.113	21.7238	22.2775	22.6346	21.7195	22.5809	22.368	23.472	22.0889	21.7262	22.1251	22.9257	23.3265	23.4675	23.4387	21.7354	21.4312	22.3912	21.51	22.7598	22.4178	22.8157	21.9801	22.9633	22.4543	21.8637	22.468	22.8801	23.2078	23.215	21.8143	22.924	23.196	22.8823	22.9201	22.4025
Psat0s1492g0040.1		Psat0s1492g0040.1	93	Psat0s1492g0040.1	22.6547	22.4523	22.5713	22.5681	21.6331	21.6498	22.0054	22.0388	21.4218	22.0937	20.9074	20.5887	21.4272	20.8	21.1135	21.2651	22.6903	22.2708	22.4452	21.5759	21.7965	21.9499	21.9781	21.9642	21.8484	21.9394	22.024	21.6937	22.3163	21.962	22.2523	22.3028	22.8901	22.6241	22.3861	23.0945	22.6467	22.5564	22.448	22.1538	22.0338	22.4223	22.2614	22.305	22.2377
Psat0s1497g0040.1		Psat0s1497g0040.1	94	Psat0s1497g0040.1	25.3328	25.0215	25.1244	25.2786	24.4091	24.732	24.8463	24.1398	23.197	24.6258	24.3162	24.1617	25.2264	24.9586	25.0743	24.9551	22.114	22.1344	20.3927	22.6812	25.4762	25.3487	24.9604	25.1899	24.2386	24.4353	24.0119	24.0876	24.8509	24.8656	24.9178	25.0016	22.2383	23.0772	22.1787	23.5486	25.5265	25.3188	25.3295	25.3774	25.4728	25.7059	25.511	25.6092	24.7329
Psat0s14g0120.2;Psat0s14g0120.1		Psat0s14g0120.2;Psat0s14g0120.1	95	Psat0s14g0120.2;Psat0s14g0120.1	24.6217	24.0133	24.208	24.5834	24.7819	24.9297	25.134	25.1046	25.034	24.8558	25.1493	24.7208	24.9325	24.7529	24.7427	24.8488	25.3019	25.2564	24.9689	25.7453	24.9683	24.9457	24.8543	24.8844	24.7409	24.8997	24.456	25.485	24.9168	24.7891	24.9513	24.7462	24.71	24.8883	25.0164	24.7803	25.1816	24.9739	24.9751	25.0883	24.9693	24.8405	24.998	24.9114	24.721
Psat0s1535g0080.1		Psat0s1535g0080.1	98	Psat0s1535g0080.1	21.9234	21.4363	21.7213	22.5137	22.1949	20.9637	20.5838	21.9247	22.6427	22.8173	23.236	22.9568	21.5011	23.0037	22.7232	23.0336	22.1923	23.2927	22.6401	22.3123	21.9023	22.3561	21.5625	22.0512	23.1038	22.8607	23.2401	21.8465	21.7608	22.1297	22.8597	22.395	22.1367	22.7063	22.1205	22.656	22.2333	21.7784	22.9675	22.6389	20.8553	22.4122	21.8526	22.0162	22.6742
Psat0s1566g0120.1		Psat0s1566g0120.1	102	Psat0s1566g0120.1	23.8262	24.0184	23.9242	23.6696	23.7464	23.548	23.5209	23.8954	22.4566	23.68	23.0349	22.5473	22.9831	23.108	23.5206	23.0265	22.2787	22.9964	21.1845	22.544	23.3294	23.4902	23.7564	23.4959	22.852	22.9238	22.9205	23.1332	23.2853	23.5071	23.1037	23.2032	22.104	22.1127	20.7761	22.2534	23.7785	23.7723	23.9435	23.7254	23.4516	23.4675	23.8125	23.636	23.6415
Psat0s1567g0160.1		Psat0s1567g0160.1	103	Psat0s1567g0160.1	22.2407	22.1361	21.5374	22.125	22.7714	22.1425	22.2274	21.8703	22.7908	23.3623	22.7193	23.2266	22.7616	22.6018	22.8381	22.7973	21.8779	23.3167	21.7919	23.5162	22.1564	22.6632	21.8255	21.5496	22.786	22.7003	22.0833	22.6632	22.7353	22.5224	23.0693	22.9715	23.154	23.4252	22.409	22.8251	22.5932	22.5204	22.6672	22.5121	22.5291	22	22.7376	22.6508	21.5784
Psat0s1569g0040.3;Psat0s1569g0040.2;Psat0s1569g0040.1		Psat0s1569g0040.3;Psat0s1569g0040.2;Psat0s1569g0040.1	104	Psat0s1569g0040.3;Psat0s1569g0040.2;Psat0s1569g0040.1	22.1907	22.057	22.1063	22.0518	22.3737	21.658	22.2228	21.5781	23.4332	22.5755	22.6862	22.2363	21.5605	21.3498	21.3254	21.2248	22.2316	20.9836	23.5084	22.0825	22.1451	22.0394	22.2935	22.0199	21.264	21.7633	21.7729	21.3833	21.468	21.7497	21.2992	21.7362	23.2636	22.7104	24.2511	22.3289	21.9954	21.9431	21.7613	21.9716	21.7658	21.6533	21.9911	21.8335	21.5515
Psat0s1618g0040.1		Psat0s1618g0040.1	109	Psat0s1618g0040.1	24.8958	25.2199	25.6233	25.0109	25.1359	24.8232	24.7978	25.947	25.4993	25.8427	25.7955	25.9952	24.9019	26.7214	26.8532	26.792	26.8449	26.2744	26.1682	26.2091	25.0149	24.9905	25.1485	25.2382	26.9111	26.5734	26.9144	25.4078	25.5816	25.4133	25.2569	25.1546	26.6202	26.1329	26.8588	27.2294	25.4582	25.82	25.7826	25.6176	26.5261	26.275	25.4956	26.0424	25.7541
Psat0s1633g0120.1;Psat0s1509g0080.1		Psat0s1633g0120.1	110	Psat0s1633g0120.1	22.6601	23.3882	23.3584	22.7894	22.7918	23.3006	22.7739	22.4294	21.9707	22.4001	22.0019	21.2028	21.8871	21.6962	22.1058	21.2474	21.9522	23.251	22.6888	21.5481	23.4668	23.9607	23.0162	23.4968	22.7925	21.6531	22.3167	21.9228	21.5866	21.879	21.1138	21.8557	22.5462	22.2067	23.337	22.6577	23.1863	23.3573	23.6594	23.4385	23.2263	23.3637	23.6295	23.5003	22.8639
Psat0s1635g0120.1		Psat0s1635g0120.1	111	Psat0s1635g0120.1	22.5026	21.8086	22.0024	22.343	22.2892	22.0353	21.0802	22.6537	22.7383	21.4565	22.0694	22.4801	23.8772	23.9526	24.1321	24.3065	22.6854	23.6144	22.2984	23.0684	22.3262	22.0553	22.081	21.6822	20.7673	21.9708	21.9235	21.7286	21.1487	21.2733	22.505	21.5606	23.2659	22.4423	22.5911	23.1418	22.243	22.366	22.1766	21.577	21.6725	21.5761	22.2848	22.4822	21.7148
Psat0s1670g0040.1;Psat0s1670g0040.3;Psat0s1670g0040.4;Psat0s1670g0040.2		Psat0s1670g0040.1;Psat0s1670g0040.3	112	Psat0s1670g0040.1;Psat0s1670g0040.3	26.3475	26.1864	25.9445	26.5035	26.1487	26.2889	26.4808	26.6188	26.7329	25.9563	26.3109	25.9741	26.8394	26.4754	26.5159	26.5832	25.2783	24.7727	25.0916	24.9715	26.2583	26.4406	26.2417	26.3735	26.4893	26.3436	25.9111	26.3882	26.2773	26.2842	26.2234	26.3424	25.1209	23.7426	24.9515	25.6304	25.7847	25.8611	25.7777	25.8084	26.4001	26.4327	26.4791	26.4338	26.0141
Psat0s1687g0040.1		Psat0s1687g0040.1	113	Psat0s1687g0040.1	25.0115	24.5091	24.7766	24.8049	21.5059	24.2128	24.7001	24.1898	25.5113	26.1527	26.1324	26.3595	25.801	26.2997	26.3074	26.3996	22.5006	21.7822	21.2487	22.2759	24.1839	24.2703	24.5523	24.5884	27.2704	27.2948	27.2199	27.3228	26.4042	26.5111	26.6996	26.339	22.9472	21.7478	23.0034	23.5741	25.2743	25.1762	25.2958	25.292	25.4828	25.174	24.6101	24.8851	21.7274
Psat0s1692g0080.1		Psat0s1692g0080.1	114	Psat0s1692g0080.1	23.2384	23.1137	22.1314	23.1523	23.2425	23.2327	23.2516	23.595	22.2386	23.1025	23.1513	23.2666	23.526	23.1141	23.3885	23.0966	21.4529	23.4974	22.3068	22.6932	22.9849	23.1009	23.1743	23.1555	23.5736	23.5527	23.2167	23.9725	22.206	22.9528	23.6027	23.0525	21.6117	22.2089	22.9417	23.5787	23.4368	23.5345	23.5041	23.3203	23.2565	23.2359	22.9388	22.8427	23.0411
Psat0s1712g0120.1		Psat0s1712g0120.1	115	Psat0s1712g0120.1	21.7606	21.8005	24.4753	22.5259	25.7592	26.1056	25.4757	25.6813	22.3376	21.6049	22.3517	22.1933	21.9418	22.184	21.5013	21.7182	21.8361	22.5903	21.6726	21.2572	20.973	21.7258	25.1244	25.2803	21.8762	21.1131	22.7479	21.9702	21.9911	20.7386	21.4837	21.7851	21.3581	22.5092	22.2443	23.646	21.4596	20.8587	22.0283	21.7477	22.2763	22.9996	20.9636	21.9985	22.918
Psat0s1717g0200.1		Psat0s1717g0200.1	116	Psat0s1717g0200.1	21.5517	20.7452	22.2348	21.589	22.6424	22.2157	22.2369	23.6318	22.3168	22.1991	21.1582	22.6128	21.5793	23.7433	23.6822	23.7894	22.9283	22.4638	22.2531	22.3196	22.9384	22.5392	22.5527	22.1547	22.3683	21.6819	21.7611	21.8736	22.9675	22.1816	20.3306	22.2262	23.1193	22.5816	22.1506	22.8655	21.9131	21.9103	22.7312	22.9775	22.7599	22.7307	22.6981	22.1048	23.3258
Psat0s1717g0240.1		Psat0s1717g0240.1	117	Psat0s1717g0240.1	24.6818	24.5522	24.5885	24.7154	24.4282	24.5248	24.7046	24.8684	23.4238	24.0392	24.563	23.9205	24.2598	24.3096	24.4194	24.2265	24.1645	24.3577	24.8212	24.4183	24.5932	24.7247	24.6828	24.7316	24.6287	24.7064	24.7998	24.3155	24.2779	24.4214	24.1889	24.058	23.5048	22.1091	23.9023	21.9632	24.2629	24.1797	23.9442	24.1002	23.947	24.453	24.5513	24.3684	24.6386
Psat0s1718g0280.1		Psat0s1718g0280.1	118	Psat0s1718g0280.1	22.562	21.4205	21.7793	22.2085	22.6366	21.7217	21.3298	22.1894	22.0703	22.3775	21.4791	22.0556	21.3457	21.225	21.9631	22.4956	22.8146	22.3639	23.29	22.9975	22.5685	22.1349	21.2808	21.7794	21.2327	22.0547	21.6108	21.7136	22.4709	21.7273	21.5301	22.5039	23.5472	22.5252	23.108	23.2522	21.4309	21.5361	22.2067	22.6613	21.8319	22.6822	21.4522	21.0454	21.6778
Psat0s1725g0080.1;Psat3g043760.1		Psat0s1725g0080.1	119	Psat0s1725g0080.1	24.9434	24.8092	24.7088	24.6422	23.694	23.9952	24.0063	23.9983	24.2434	25.4186	25.3335	25.5187	25.3822	25.5202	25.3455	25.6149	22.2534	21.8374	22.2018	22.8127	24.947	25.027	24.7	24.8922	25.9521	25.7755	25.7119	25.8103	25.6695	25.5297	25.625	25.4471	23.442	22.7257	22.7898	22.9433	25.2625	25.3228	25.292	25.3462	25.2411	25.1908	25.0052	25.18	24.6918
Psat0s1747g0040.3;Psat0s1747g0040.1;Psat0s1747g0040.2		Psat0s1747g0040.3;Psat0s1747g0040.1;Psat0s1747g0040.2	122	Psat0s1747g0040.3;Psat0s1747g0040.1;Psat0s1747g0040.2	21.7084	21.6418	21.8727	22.1386	21.8415	22.6246	20.9838	22.1123	22.0749	22.7311	22.0735	21.9379	22.0681	22.3379	21.9532	21.481	22.6607	22.6359	22.8742	22.4142	21.6823	22.4558	22.2299	22.2223	21.8089	21.3366	22.7603	22.2239	22.2822	22.0672	22.0419	22.2968	22.4615	21.9577	22.6854	23.0058	23.242	23.0868	23.1997	23.1268	21.9809	22.3941	21.7738	22.0215	22.1133
Psat0s1747g0080.1		Psat0s1747g0080.1	123	Psat0s1747g0080.1	23.2502	22.5906	23.5873	22.9299	22.2652	22.0878	22.3721	20.5885	21.7525	22.4041	22.7519	22.8044	24.0313	24.1928	24.6812	24.3343	21.7641	22.356	23.1835	20.8217	22.7966	22.566	22.1669	21.4494	22.2934	22.06	21.8436	22.707	21.6165	21.3755	21.2551	22.8183	22.4602	22.3524	22.1782	22.0992	22.2437	22.209	21.9633	22.1534	23.3077	23.4882	23.2253	23.014	23.1772
Psat0s1748g0040.1		Psat0s1748g0040.1	124	Psat0s1748g0040.1	22.2465	22.9221	22.2898	22.2638	22.475	21.9933	22.0488	22.3364	21.7476	21.8718	22.1302	22.161	21.5037	22.4706	21.0874	22.0216	21.5946	21.0265	22.0637	21.3173	21.4948	22.1197	22.4185	21.2212	22.3015	21.8198	21.0046	21.6627	22.1183	22.3521	22.0156	20.6679	23.0291	22.4679	23.0549	23.2869	22.3412	21.4917	22.3346	22.4679	21.8104	21.7203	22.5457	23.0106	23.1075
Psat0s1764g0040.1		Psat0s1764g0040.1	125	Psat0s1764g0040.1	22.1148	21.8669	21.9496	22.4976	21.6166	22.6047	22.6676	22.1382	22.49	22.9333	21.6183	22.8785	22.5145	22.7757	22.8788	22.7123	22.4403	23.2049	23.2878	21.5075	21.7031	21.9268	21.5154	21.7621	22.9872	22.7531	22.5964	22.6388	22.728	22.3693	22.7702	22.5522	22.3142	23.0759	22.1409	22.0115	22.2383	22.1147	23.0288	21.4862	22.2534	21.0657	22.1882	21.1724	22.4934
Psat0s1781g0120.1;Psat0s1781g0120.2		Psat0s1781g0120.1;Psat0s1781g0120.2	127	Psat0s1781g0120.1;Psat0s1781g0120.2	22.8152	22.1876	23.4588	21.9599	24.3181	23.0536	23.0188	21.95	22.7655	21.4786	24.0052	22.1819	23.5709	23.6292	23.4836	23.6075	22.0889	22.2079	21.8302	23.2252	24.427	24.4151	23.7259	24.0845	23.8558	22.5029	23.704	24.0098	23.7062	22.4265	24.002	23.9812	23.4757	23.237	22.9438	23.4487	24.2044	24.5171	24.6105	24.3206	23.979	24.228	23.7421	23.9279	21.8267
Psat0s1782g0040.1;Psat1g081880.1		Psat0s1782g0040.1	129	Psat0s1782g0040.1	21.9986	21.9224	22.7159	22.7374	22.7302	22.7083	22.3559	22.0636	21.5153	23.3748	23.3692	23.3519	23.0435	22.8443	22.809	22.9603	21.0073	21.6758	22.8036	22.5239	23.1379	22.8476	23.6694	22.9705	23.6888	23.7548	23.269	23.3906	23.427	23.1456	23.5169	23.1241	22.0106	22.6861	22.0702	23.7187	22.386	22.0846	22.9089	21.9766	22.9591	22.8457	22.6834	22.8743	22.5445
Psat0s1799g0120.1;Psat0s1799g0120.2;Psat3g011400.1;Psat0s1800g0040.1		Psat0s1799g0120.1;Psat0s1799g0120.2	132	Psat0s1799g0120.1;Psat0s1799g0120.2	24.289	24.3191	24.216	24.2442	24.7247	25.1749	25.3385	25.1325	24.9134	24.3395	24.5704	24.2863	24.5534	24.5361	24.659	24.3789	25.9097	26.045	24.9951	25.4645	23.7285	23.9434	24.8955	24.5028	21.8222	21.955	22.0764	21.6581	21.1905	21.0442	21.6672	21.7309	25.0941	24.8084	24.7343	24.075	24.098	23.9157	24.0453	24.0657	24.5472	23.8778	23.9937	24.4886	24.3207
Psat0s1807g0080.1		Psat0s1807g0080.1	133	Psat0s1807g0080.1	22.9225	23.3492	23.1396	23.3491	23.4681	23.4682	23.8399	24.3841	21.6036	22.5868	21.7985	21.6196	21.3145	21.2215	21.899	22.0216	22.2606	22.1566	24.1983	22.6963	22.6596	22.8936	23.4783	23.3554	22.5794	22.168	22.2128	21.8294	22.6389	22.2441	21.7456	21.6014	23.1247	22.0847	22.2342	22.8323	22.2414	22.5114	21.4789	22.7035	22.0467	22.0317	22.0593	22.4715	22.7304
Psat0s1853g0040.1;Psat0s1853g0040.2		Psat0s1853g0040.1;Psat0s1853g0040.2	137	Psat0s1853g0040.1;Psat0s1853g0040.2	24.1075	23.9846	23.422	23.8285	23.6654	23.7198	23.5702	22.3586	25.3747	24.1917	24.4611	23.4959	24.7955	24.1523	24.343	24.6499	22.5641	22.6285	22.3252	22.5147	23.9653	24.2426	23.7944	23.8703	24.5056	24.4502	24.6261	24.9981	24.3108	24.2269	24.2807	24.1209	21.4471	22.7366	22.4062	23.7713	24.0664	23.8392	23.8623	24.0566	24.15	24.0331	23.705	23.9631	23.2728
Psat0s1858g0080.1		Psat0s1858g0080.1	138	Psat0s1858g0080.1	23.4521	23.643	23.1527	23.95	22.4159	23.356	23.6098	23.6072	22.1059	22.0105	21.9933	22.5962	22.2091	21.2608	22.2742	21.1865	22.3735	22.1543	22.4943	22.7802	23.9059	24.0311	23.7352	23.521	20.5195	21.3878	21.7216	21.7544	22.5566	22.3358	21.5763	21.2906	21.3895	22.2254	22.1267	22.6634	22.0123	21.9485	21.91	22.4098	22.883	22.6615	22.605	22.3436	22.8635
Psat0s1858g0200.1;Psat0s1858g0200.2		Psat0s1858g0200.1;Psat0s1858g0200.2	139	Psat0s1858g0200.1;Psat0s1858g0200.2	26.2652	26.1838	26.2327	26.3008	27.1478	26.8913	27.0939	27.0195	26.2539	26.3535	26.1946	26.1701	25.7907	25.8474	25.9217	25.9127	26.5349	26.3783	26.856	26.4716	26.8129	26.6573	26.7816	26.9369	25.8656	25.8113	25.5494	25.9576	25.891	26.0271	26.166	25.9293	26.6446	26.6497	26.883	26.6771	26.5111	26.282	26.6599	26.4552	26.2787	26.3942	26.4227	26.4863	26.6955
Psat0s1874g0200.1;Psat0s2150g0160.1		Psat0s1874g0200.1	141	Psat0s1874g0200.1	21.4039	22.7367	21.1839	21.5732	21.6646	22.9279	21.6022	22.1341	22.1298	21.6397	21.7916	21.782	22.1406	21.7258	21.7376	21.8572	23.0939	21.6707	22.0118	21.9164	21.5268	21.5012	21.8605	21.8846	22.3624	22.3255	22.3103	22.2325	22.0874	21.9858	22.0693	22.244	23.4826	22.9944	22.0473	22.0863	22.0299	21.4662	22.6285	22.661	21.3363	21.5358	21.158	22.0589	22.5686
Psat0s1880g0240.2;Psat0s1880g0240.1;Psat0s1880g0240.5;Psat0s1880g0240.4;Psat0s1880g0240.3		Psat0s1880g0240.2;Psat0s1880g0240.1;Psat0s1880g0240.5;Psat0s1880g0240.4;Psat0s1880g0240.3	142	Psat0s1880g0240.2;Psat0s1880g0240.1;Psat0s1880g0240.5;Psat0s1880g0240.4;Psat0s1880g0240.3	25.2682	25.7325	25.6821	25.0201	25.2576	25.1396	25.1769	25.3122	26.0693	25.6535	25.8429	25.3021	25.2642	25.1531	25.2	25.1729	24.6173	24.8378	24.3492	24.8623	25.1197	25.1718	24.9185	25.0814	24.9411	25.1391	25.15	25.1489	25.5894	25.4575	25.654	25.3985	23.3067	24.2367	23.9739	23.9447	25.661	25.6176	25.6728	25.5511	25.2723	25.241	25.2046	25.3278	25.1039
Psat0s188g0040.1		Psat0s188g0040.1	143	Psat0s188g0040.1	21.8761	21.6749	22.3924	22.5894	21.6968	22.2952	21.8395	21.4069	23.052	22.6263	22.9801	22.9579	22.8697	23.0848	22.8611	23.0416	21.9552	22.1471	23.3048	23.4876	21.749	21.2687	22.5747	21.444	23.0156	23.0456	23.2344	22.8704	22.6906	22.7317	22.8819	22.9407	23.2715	22.8256	22.2451	22.3984	22.4195	22.3257	23.078	23.0351	22.791	22.6203	22.6143	22.5449	22.9159
Psat0s1894g0120.5;Psat0s1894g0120.1;Psat0s1894g0120.2;Psat0s1894g0120.3;Psat0s1894g0120.4		Psat0s1894g0120.5;Psat0s1894g0120.1;Psat0s1894g0120.2;Psat0s1894g0120.3	144	Psat0s1894g0120.5;Psat0s1894g0120.1;Psat0s1894g0120.2;Psat0s1894g0120.3	22.0016	21.2294	21.9501	21.9074	22.1113	20.8746	21.8472	22.0127	21.9242	21.7109	21.9413	21.4769	22.1919	22.4932	22.1015	22.1038	22.6723	22.7885	23.3666	23.5629	21.3413	23.0873	21.007	21.5849	21.8566	21.3613	21.2377	20.9972	21.9608	22.6539	22.0073	22.2373	22.7801	23.9845	22.8019	22.0029	22.1549	22.144	22.1865	22.8851	22.082	22.309	22.4514	22.2062	22.0076
Psat0s1904g0040.1		Psat0s1904g0040.1	145	Psat0s1904g0040.1	22.6683	23.1203	23.2061	22.9967	22.9667	22.9785	23.0486	23.2774	21.9964	22.6395	22.1528	22.5472	22.3961	22.5451	22.8263	22.6761	22.1863	22.0893	22.8829	23.4387	22.848	22.8547	22.6846	23.0096	22.4991	22.4287	22.5628	22.1758	22.4946	22.5818	22.6428	22.3667	22.427	22.1347	23.3426	22.7838	22.8428	22.9726	23.1935	22.7781	23.0566	23.0453	23.0909	23.2309	22.4234
Psat0s1904g0080.1;Psat0s1904g0080.2		Psat0s1904g0080.1;Psat0s1904g0080.2	146	Psat0s1904g0080.1;Psat0s1904g0080.2	23.5463	23.5001	23.441	23.46	23.4753	23.6711	24.0492	23.9702	22.2288	22.0962	22.9779	23.3527	23.3041	23.5955	23.7792	23.3374	22.8827	22.5279	21.5308	22.9908	23.4701	23.5747	23.3766	23.8118	23.3531	23.3704	22.9038	23.2716	23.2108	23.4794	23.4611	23.1917	22.6736	22.7765	22.8603	23.3673	23.8429	23.8686	23.723	24.0969	24.0354	23.715	23.8419	23.8806	23.634
Psat0s1918g0040.1;Psat5g030000.1;Psat4g041320.1		Psat0s1918g0040.1	149	Psat0s1918g0040.1	23.1367	22.2575	21.774	22.0069	23.1419	22.0146	21.2266	21.4867	22.9374	21.3642	22.4646	23.8981	23.2726	23.4516	22.5209	22.5554	21.715	21.9897	22.6555	23.2079	23.5684	23.991	23.3138	23.589	21.3718	22.6855	23.3111	21.6206	22.524	22.679	21.7477	21.8221	22.6098	23.3314	21.1055	21.6118	22.6552	22.5139	22.4346	23.1361	23.504	22.7925	22.5186	22.0605	21.851
Psat0s1923g0120.1		Psat0s1923g0120.1	150	Psat0s1923g0120.1	22.9242	22.3142	21.5572	21.7678	21.5179	21.6964	21.5858	22.3582	21.1838	21.8921	22.583	21.8832	22.2393	22.5363	21.7899	22.379	23.0022	22.4135	23.4394	22.0975	21.8459	21.7033	21.5177	21.4665	22.6104	21.0741	22.0486	21.3837	20.9935	22.1388	21.6247	22.7541	23.5828	22.4609	24.0015	23.4493	21.833	22.7727	22.3046	23.0215	22.4949	22.9334	22.3811	22.231	22.6725
Psat0s1923g0200.1		Psat0s1923g0200.1	151	Psat0s1923g0200.1	21.9621	22.5333	22.1621	20.4407	28.8777	27.2497	27.5395	28.5109	23.0489	22.4935	22.8457	22.6934	21.7875	21.1565	21.2539	21.6936	30.8747	31.8842	32.0787	32.0459	25.5506	24.7757	25.5937	25.8904	21.2636	22.2931	22.5433	21.3447	21.912	22.3055	21.5529	21.7832	30.8098	31.3621	29.9014	30.8255	21.9882	22.0137	22.1343	22.7574	22.4157	22.2111	22.3728	21.5964	28.4621
Psat0s1925g0040.2;Psat0s1925g0040.1		Psat0s1925g0040.2;Psat0s1925g0040.1	152	Psat0s1925g0040.2;Psat0s1925g0040.1	21.6769	22.0792	21.8992	22.4543	23.1165	21.7074	21.5435	21.0047	21.3521	21.78	21.6496	23.1594	21.8799	21.0433	21.2258	21.2957	27.8035	28.1526	27.9822	28.615	22.1205	22.2361	22.6407	21.2885	22.4861	21.5754	23.1781	22.7356	21.1468	21.9543	22.0178	21.7506	28.3296	28.1939	28.2278	27.6707	21.9613	22.9405	21.8147	22.6497	21.5628	21.9632	21.7124	21.2844	22.0919
Psat0s1925g0080.1;Psat0s1925g0080.2		Psat0s1925g0080.1;Psat0s1925g0080.2	153	Psat0s1925g0080.1;Psat0s1925g0080.2	22.5297	21.9872	21.7186	21.8455	22.8892	22.2593	22.0524	22.6555	22.8296	21.3237	22.0116	22.4062	21.5432	22.2292	21.8648	21.9786	29.7131	29.7518	29.526	30.1081	21.8689	21.9065	21.5118	22.0464	22.2059	21.7398	22.0169	21.8532	22.21	22.3447	21.1359	22.4471	30.1421	30.1894	29.7989	29.0849	22.3083	22.1983	23.4209	21.7876	21.7402	22.2269	22.3704	21.8738	22.5914
Psat0s194g0080.1		Psat0s194g0080.1	155	Psat0s194g0080.1	28.3878	28.2185	28.4425	28.219	29.069	28.9068	28.9577	28.8429	28.8917	29.2442	28.9883	29.0966	29.0995	29.0216	28.6517	28.7637	30.0491	30.2981	30.3259	30.8408	28.929	28.7535	28.6399	28.6163	28.8947	28.8423	28.8991	29.1106	28.4949	28.5929	28.3474	28.577	29.7486	29.5096	29.5412	29.6169	27.866	27.8403	28.1958	27.7836	28.3962	28.2882	28.6485	28.5781	28.0232
Psat0s195g0040.1		Psat0s195g0040.1	160	Psat0s195g0040.1	27.9814	28.1794	28.7535	27.9254	27.7436	27.6181	27.9297	27.6174	28.2067	28.5564	28.8399	28.5314	27.9443	27.9305	27.983	27.9736	28.587	28.1202	28.1551	27.8065	27.3901	27.7218	27.8693	27.6488	28.1451	28.0646	27.9043	28.3438	28.4051	27.9583	28.1304	28.0113	27.3447	27.3317	22.2185	23.085	27.8365	28.0529	28.0442	27.9176	27.4443	27.5784	27.5988	27.8232	27.7626
Psat0s1971g0240.1;Psat0s1971g0240.2;Psat0s1971g0240.3;Psat0s1971g0240.4;Psat0s1971g0240.5;Psat0s1971g0240.9;Psat0s1971g0240.19;Psat0s1971g0240.8;Psat0s1971g0240.7;Psat0s1971g0240.6;Psat0s1971g0240.22;Psat0s1971g0240.21;Psat0s1971g0240.20;Psat0s1971g0240.17;Psat0s1971g0240.16;Psat0s1971g0240.15;Psat0s1971g0240.14;Psat0s1971g0240.13;Psat0s1971g0240.12;Psat0s1971g0240.11;Psat0s1971g0240.10;Psat0s197…		Psat0s1971g0240.1;Psat0s1971g0240.2;Psat0s1971g0240.3;Psat0s1971g0240.4;Psat0s1971g0240.5;Psat0s1971g0240.9;Psat0s1971g0240.19;Psat0s1971g0240.8;Psat0s1971g0240.7;Psat0s1971g0240.6;Psat0s1971g0240.22;Psat0s1971g0240.21;Psat0s1971g0240.20;Psat0s1971g0240.17;Psat0s1971g0240.16;Psat0s1971g0240.15;Psat0s1971g0240.14;Psat0s1971g0240.13;Psat0s1971g0240.12;Psat0s1971g0240.11;Psat0s1971g0240.10;Psat0s197…	161	Psat0s1971g0240.1;Psat0s1971g0240.2;Psat0s1971g0240.3;Psat0s1971g0240.4;Psat0s1971g0240.5;Psat0s1971g0240.9;Psat0s1971g0240.19;Psat0s1971g0240.8;Psat0s1971g0240.7;Psat0s1971g0240.6;Psat0s1971g0240.22;Psat0s1971g0240.21;Psat0s1971g0240.20;Psat0s1971g0240.17	23.8804	23.7337	23.8575	23.8225	23.6654	23.4655	23.459	23.6328	22.6064	23.4634	23.975	23.1269	23.7182	23.7168	23.6674	22.7173	24.663	22.2782	21.8224	21.731	23.983	24.6098	24.2346	24.0381	23.5601	23.9395	23.671	24.5717	23.5948	23.9456	23.2397	23.9513	22.8118	22.2136	24.3227	24.0331	24.4325	24.1881	24.6136	24.1649	25.4541	25.2474	25.6277	25.2193	25.4569
Psat0s1971g0280.1		Psat0s1971g0280.1	162	Psat0s1971g0280.1	24.3637	22.8773	21.7555	24.0554	21.8991	22.5191	24.1946	23.7172	22.2774	24.0807	24.1985	23.898	24.4809	24.865	24.5284	24.9648	23.1402	23.4039	22.705	22.3241	24.0907	24.0211	23.8595	23.8207	25.372	25.2169	24.6103	25.8103	24.8774	25.2107	25.0302	24.6428	23.4254	22.9695	23.2448	22.9667	23.4527	23.9076	23.8782	23.9429	24.1334	23.4504	21.3982	23.8553	22.7422
Psat0s1972g0040.1		Psat0s1972g0040.1	163	Psat0s1972g0040.1	21.895	22.0602	21.9481	22.2367	22.3923	21.3198	21.5417	22.472	23.0437	23.5586	21.1632	23.5865	21.2742	21.336	21.2102	22.571	22.2571	22.1577	22.911	22.5553	21.0282	21.3751	21.8314	22.067	24.4431	24.1551	25.2642	24.5678	23.6463	24.2852	23.1652	24.6621	21.992	22.9738	22.8117	22.6393	22.1632	22.5929	23.5754	23.7632	21.3759	22.0238	21.8561	22.2092	22.1683
Psat0s1978g0280.1		Psat0s1978g0280.1	164	Psat0s1978g0280.1	24.7764	24.3736	24.2959	24.8622	22.615	24.1007	24.4232	24.0066	22.7029	23.8038	23.5204	23.7575	23.231	24.2989	24.4449	24.4911	22.581	20.0449	19.7269	22.3936	24.4772	24.5884	24.7283	24.4893	24.3322	24.4452	24.0431	23.7173	24.3475	24.3184	24.2784	24.1338	22.2675	23.1043	22.5241	21.9417	23.982	23.9494	24.2913	24.1442	24.2728	24.2738	24.3896	24.554	24.4989
Psat0s1985g0120.1		Psat0s1985g0120.1	166	Psat0s1985g0120.1	21.5291	22.4802	22.6035	23.025	22.3355	22.8618	22.5899	22.5247	22.2093	22.3656	22.0201	21.9907	21.5954	21.2257	22.1654	21.6099	23.0637	21.9462	22.8105	22.0781	22.8167	22.6121	22.1415	22.4807	22.0873	22.5837	21.7482	22.0372	22.1033	22.6362	21.5793	22.3452	22.4627	23.8195	22.2138	23.0774	22.1608	22.4539	22.0787	22.1735	22.3519	21.6777	21.677	22.398	22.88
Psat0s1989g0040.1;Psat0ss6646g0080.1;Psat0s653g0240.1		Psat0s1989g0040.1	167	Psat0s1989g0040.1	23.8872	23.4725	24.1456	23.7453	22.5943	22.1957	22.9397	20.9595	21.1694	24.087	22.0043	24.3655	23.5064	24.5439	23.9398	25.0106	23.3615	22.9786	22.3244	23.3025	21.5326	20.8295	21.4352	22.2041	24.8227	25.2337	25.9304	25.8342	21.0217	24.7566	22.4419	24.734	22.7542	22.1971	22.1333	23.1463	23.205	23.3448	22.1815	22.3744	23.6085	23.2613	23.2161	23.4791	22.3948
Psat0s198g0080.1		Psat0s198g0080.1	168	Psat0s198g0080.1	22.1799	24.98	21.8713	24.718	22.2816	21.8269	24.6084	24.859	21.919	22.6926	21.3312	22.6881	21.7293	21.0156	21.6867	22.5092	23.7241	24.1884	24.7362	22.9707	24.7372	24.0651	24.9327	24.582	21.902	21.2752	22.136	22.3564	21.7623	22.003	22.1629	21.8899	22.6681	22.7905	23.2425	21.9711	22.6182	22.0021	22.3913	22.3242	21.7205	21.8795	24.8209	22.7492	21.7037
Psat0s2006g0120.1		Psat0s2006g0120.1	171	Psat0s2006g0120.1	22.4071	22.5051	21.5876	21.6258	22.2575	21.5571	22.5343	22.416	21.9686	22.2629	21.4856	22.5119	22.2399	21.4648	21.868	21.3958	22.2225	21.5577	23.4647	22.0705	21.5101	21.3233	21.8541	22.3642	21.4385	21.7383	21.6817	20.9293	22.3004	21.3504	21.4467	22.4495	23.0022	23.289	22.0778	22.704	22.856	21.5568	22.251	21.6696	22.0526	22.8245	22.8114	22.874	22.266
Psat0s2012g0080.1;Psat0s2012g0080.2;Psat0s2012g0080.3		Psat0s2012g0080.1;Psat0s2012g0080.2	173	Psat0s2012g0080.1;Psat0s2012g0080.2	22.0771	21.8569	22.6223	23.0742	21.5496	20.9342	22.2489	21.7012	22.5137	23.4948	23.1338	23.4461	22.865	23.7338	23.5619	23.6667	21.489	22.9025	21.9225	22.0854	22.8249	22.747	22.871	21.7058	23.3393	23.564	23.4196	23.023	23.5908	23.4978	23.696	23.2859	23.7222	22.9903	22.4757	24.0564	23.1184	22.8506	22.7488	22.947	23.3473	23.2542	23.191	23.6178	22.4229
Psat0s2012g0120.1;Psat6g077920.1		Psat0s2012g0120.1;Psat6g077920.1	174	Psat0s2012g0120.1;Psat6g077920.1	20.838	20.8928	21.2673	22.1614	22.8214	22.5041	19.7842	22.0753	23.2597	21.8806	22.5229	21.7579	21.2786	20.8949	21.7185	20.3758	22.5526	21.7456	23.608	22.9521	21.7435	21.7512	21.6671	21.9398	22.2284	21.4561	21.2328	21.1578	21.9648	21.7723	21.3408	21.2803	22.9733	21.7251	21.505	21.373	22.233	22.1625	22.1439	21.8559	20.9714	22.0007	21.8827	22.3224	21.9069
Psat0s2012g0160.1;Psat1g017680.1		Psat0s2012g0160.1;Psat1g017680.1	175	Psat0s2012g0160.1;Psat1g017680.1	22.2097	21.5052	22.481	21.2853	22.5016	22.3705	21.9131	21.1942	23.2833	21.1464	21.5786	21.7586	22.3588	20.7659	21.8605	21.839	21.9709	22.7132	23.2784	21.8563	21.0324	21.2164	22.5507	21.2855	21.0723	21.5041	21.0614	21.4679	21.0532	21.7034	21.8546	21.571	23.5571	23.6948	23.4781	22.3202	22.4173	22.4238	23.0658	22.0399	21.292	22.0149	21.1489	21.8776	22.1141
Psat0s2030g0080.2;Psat0s2030g0080.1		Psat0s2030g0080.2;Psat0s2030g0080.1	176	Psat0s2030g0080.2;Psat0s2030g0080.1	24.6346	24.5957	24.7796	24.6393	24.2471	24.6897	24.5293	24.4278	23.7963	24.7177	24.3988	24.68	24.6449	24.6768	24.6539	24.7443	24.3315	24.0971	24.284	24.374	24.4876	24.5332	24.525	24.3813	24.982	24.7563	24.6237	24.7433	24.7841	24.8242	24.7821	24.7778	24.2439	24.3142	24.3851	24.6652	24.8334	24.8665	24.8683	24.7616	24.6957	24.7138	24.613	24.6736	24.4738
Psat0s2062g0040.1		Psat0s2062g0040.1	178	Psat0s2062g0040.1	24.237	24.0816	24.4474	24.1473	24.285	24.3801	24.3477	23.9029	24.3533	23.7494	24.0754	24.0508	24.0299	24.1521	24.2792	24.129	26.1463	26.2682	26.5783	26.2739	24.5527	24.4396	24.2342	24.2807	23.7699	23.524	23.4054	23.6859	23.921	24.0422	24.0239	23.9661	26.2566	26.0855	25.7666	25.7137	24.638	24.674	24.8073	24.6238	24.7309	24.7401	24.7757	25.1363	24.6568
Psat0s2066g0040.1		Psat0s2066g0040.1	179	Psat0s2066g0040.1	22.438	22.1607	22.1917	21.7375	21.5327	22.7748	21.7111	21.4735	23.5401	22.2395	21.6477	23.0523	22.3487	21.8825	22.1254	21.8189	25.8348	25.1164	25.7131	26.5868	22.5722	21.77	21.7884	21.7793	22.1952	21.93	21.3032	22.0872	21.5065	22.5213	21.8665	22.1232	26.3506	26.187	25.9907	26.1952	21.616	21.6572	22.2822	22.445	21.5495	21.6799	22.6251	21.8293	22.4252
Psat0s2070g0040.1		Psat0s2070g0040.1	180	Psat0s2070g0040.1	23.7876	23.9098	23.6843	23.9263	23.9319	23.8371	24.6186	24.6932	23.3905	22.3784	22.8346	22.1131	21.9822	24.1816	24.02	24.1448	24.7742	22.0453	23.0593	22.0081	24.0041	23.9057	24.5142	24.1614	23.7944	23.2737	22.0909	21.4794	22.2994	21.8581	22.3779	23.0382	22.4658	23.1184	23.2227	23.2244	21.9046	23.1981	22.2517	21.7337	21.5863	21.5883	23.7416	23.7089	24.2544
Psat0s2078g0040.1		Psat0s2078g0040.1	181	Psat0s2078g0040.1	21.676	22.3413	22.1956	21.7179	21.6873	21.9425	21.6398	22.4815	22.0378	22.4008	22.2472	22.0974	21.2334	21.4468	20.8303	21.6581	22.7772	22.7061	22.2251	23.8953	21.6197	21.9737	21.7028	21.8333	21.5687	22.1459	22.4137	21.7822	21.3498	22.6369	21.9266	21.7345	23.482	22.7978	22.4249	24.1306	21.1721	22.3518	22.7341	22.092	21.5032	21.6495	22.3657	22.2999	22.4466
Psat0s2083g0320.1;Psat1g009120.2;Psat1g009120.1;Psat0s3523g0040.1		Psat0s2083g0320.1	182	Psat0s2083g0320.1	22.1932	21.7382	21.7976	21.9798	19.9254	21.8058	21.0821	20.1212	21.2547	23.0618	23.3169	22.7537	23.2044	22.7664	22.6082	23.0307	21.8729	21.5012	23.2738	22.6851	20.7615	21.5364	21.7564	21.4932	22.7719	23.3372	23.1601	23.1936	23.4881	23.2158	23.2915	23.1219	22.9249	21.866	23.0297	22.6572	22.0415	21.8943	22.3669	22.1907	22.1055	21.8414	22.3216	19.464	20.7464
Psat0s2115g0040.1;Psat5g002320.1		Psat0s2115g0040.1	184	Psat0s2115g0040.1	22.6228	22.8147	22.8658	22.6028	21.6534	22.0984	22.2088	22.5894	23.306	23.0641	22.6322	22.5904	22.6147	22.1267	22.0207	21.8189	21.9381	22.348	23.1601	24.1086	22.216	22.4652	22.5976	22.4951	22.8419	22.6463	22.8697	22.7056	22.551	22.8162	22.6256	22.624	23.4726	22.3248	23.6594	22.2404	22.9133	22.762	23.0083	22.7275	22.4558	22.4738	22.5562	22.6615	22.3431
Psat0s2139g0360.1;Psat5g065360.1;Psat5g065320.1		Psat0s2139g0360.1	185	Psat0s2139g0360.1	25.2748	25.028	25.0799	25.2737	25.0971	25.0645	24.7633	25.2698	24.4301	25.0804	25.3423	25.0046	25.4738	25.6254	25.3679	25.5901	23.9422	23.5729	22.8407	22.7185	25.0338	24.9846	24.9736	25.1388	25.8242	25.8637	25.6007	25.7579	25.5565	25.5794	25.6474	25.237	23.6919	23.7586	23.2676	24.0722	24.7842	24.9917	24.8771	25.0753	25.1231	25.1512	24.9893	25.0592	24.8373
Psat0s2176g0160.1;Psat0s2176g0160.2		Psat0s2176g0160.1;Psat0s2176g0160.2	186	Psat0s2176g0160.1;Psat0s2176g0160.2	23.3401	23.4325	23.8804	23.4079	23.3322	23.2915	22.8944	21.497	22.4142	22.2306	19.4398	22.476	22.8174	22.9803	23.0822	21.4446	29.0929	29.4126	29.591	28.6336	23.353	23.5251	23.7635	23.7356	23.4772	22.1528	23.5013	21.5665	22.2357	23.0784	22.3984	23.1775	29.4696	29.2094	28.7959	29.0247	20.3383	20.1628	22.0018	22.6287	22.8151	22.2825	23.1514	22.6037	19.8828
Psat0s2181g0080.1;Psat0s2181g0080.2		Psat0s2181g0080.1;Psat0s2181g0080.2	188	Psat0s2181g0080.1;Psat0s2181g0080.2	26.197	26.1364	26.3198	26.0649	25.7862	25.82	25.437	25.2044	24.6159	26.4829	26.1559	26.2291	26.0366	26.0656	26.2189	26.0395	22.7406	21.9005	22.2835	22.8402	25.9099	25.8377	25.6586	25.8707	25.0326	25.4823	25.2917	25.4616	25.9337	25.7696	26.0336	26.0847	21.3537	23.4729	21.851	23.4968	26.7858	26.5899	26.7807	26.8514	26.4516	26.462	26.1454	26.5726	25.6472
Psat0s2188g0040.1		Psat0s2188g0040.1	190	Psat0s2188g0040.1	23.7346	23.4457	23.4043	23.7754	23.8745	24.157	23.9434	24.2083	23.5255	24.4327	23.9363	24.4451	23.7797	23.791	23.6942	23.781	23.8052	23.8497	23.7584	23.8634	23.7141	23.9526	23.7889	24.1625	23.8934	24.1833	23.5638	23.7542	23.9016	23.8017	24.0709	23.7062	22.1086	23.096	22.8313	22.4862	23.7769	23.7763	24.2913	23.9994	23.765	23.5261	23.9766	24.0571	23.7583
Psat0s2189g0080.1;Psat0s2189g0080.2		Psat0s2189g0080.1;Psat0s2189g0080.2	191	Psat0s2189g0080.1;Psat0s2189g0080.2	22.7437	22.0115	22.401	22.6542	21.683	21.1162	21.5903	21.628	21.6521	21.3336	22.3418	21.7729	22.4993	22.0008	22.3432	22.1319	23.068	22.5171	23.506	22.9939	22.0121	21.9815	22.1987	20.7433	22.0154	22.3399	22.0469	22.336	22.3968	22.5578	22.6413	22.4237	23.0147	22.5607	22.3827	22.2019	22.9624	22.9375	22.7094	22.7154	22.7506	22.7003	22.6032	22.4449	22.5034
Psat0s2197g0040.1		Psat0s2197g0040.1	192	Psat0s2197g0040.1	22.5146	22.7268	22.6736	22.3214	22.2931	22.6154	23.0779	21.8196	21.7594	22.4895	22.3791	22.2198	21.9671	21.6345	22.3185	21.748	22.8715	22.4338	23.3119	22.7854	23.7224	23.5255	23.0656	23.4529	21.5505	22.4084	21.6562	22.223	22.5103	22.1709	22.292	21.4697	22.3833	22.8644	21.9934	22.8354	22.8019	22.5978	22.2662	22.303	23.0705	21.7404	22.7503	22.995	23.1462
Psat0s2223g0160.1;Psat0s1510g0040.1		Psat0s2223g0160.1;Psat0s1510g0040.1	194	Psat0s2223g0160.1;Psat0s1510g0040.1	22.2811	21.6414	22.2782	21.3615	21.9485	21.9628	22.3792	21.3025	22.1823	23.0139	23.6915	23.6546	22.1966	23.1999	22.914	22.7078	23.0462	22.0683	23.1662	22.7691	21.1164	22.5681	22.0463	21.9643	23.0959	23.1455	23.5859	22.7748	22.085	22.2118	21.397	21.987	23.1182	22.843	21.7482	23.5216	22.5954	22.1258	21.9457	22.9191	23.0825	21.9414	22.347	21.9516	22.9768
Psat0s2227g0040.1		Psat0s2227g0040.1	195	Psat0s2227g0040.1	22.0926	22.2082	22.1098	22.2295	21.8545	19.7839	19.7828	21.3578	20.8178	21.7122	21.7963	22.8936	22.0328	21.309	21.7103	21.3595	27.1037	27.0026	26.6828	27.1907	22.0265	21.8422	22.3779	21.0292	21.695	21.6668	22.4959	22.3126	21.8984	22.3536	21.4453	21.5513	26.9699	27.0148	26.6767	26.2058	21.8527	22.2367	22.1499	21.3767	22.3331	21.909	22.08	22.038	21.2765
Psat0s2229g0080.1		Psat0s2229g0080.1	196	Psat0s2229g0080.1	24.0117	23.4833	23.4848	24.1242	20.9007	22.8839	22.9923	23.8009	23.6557	23.3065	22.6794	23.2263	23.3637	23.5608	23.5778	23.4702	22.3402	22.4025	23.0593	23.4189	23.5945	23.7483	23.1576	23.5221	23.2318	23.6781	23.0216	23.5945	24.0022	23.7523	23.6391	23.6352	23.8981	23.7981	22.6422	22.2629	23.6918	23.5659	23.4585	23.8653	23.6169	23.6675	23.7087	23.6483	22.6105
Psat0s2261g0240.1		Psat0s2261g0240.1	200	Psat0s2261g0240.1	22.5872	22.7224	22.8944	22.5943	22.1452	22.8147	22.5774	23.1266	22.1	22.3861	22.4714	22.7781	22.8248	22.3024	22.3444	21.6347	22.5213	21.7642	23.3683	23.092	22.5877	22.2577	21.5786	22.1947	21.3522	21.1238	21.9561	22.2565	22.3884	22.2597	22.6428	22.4538	23.1741	22.0903	22.4487	23.5771	22.6518	22.5261	22.8643	23.8685	22.6867	22.4254	22.5998	22.2324	22.7999
Psat0s2266g0080.2;Psat0s2266g0080.1		Psat0s2266g0080.2;Psat0s2266g0080.1	201	Psat0s2266g0080.2;Psat0s2266g0080.1	21.7353	22.2674	21.5711	21.7237	22.1064	21.9264	21.8583	21.8026	22.2614	22.2068	22.1917	21.479	21.613	22.3341	21.7757	21.4151	22.1767	22.0146	22.7495	21.218	21.794	21.4532	21.628	21.6112	21.2942	22.0862	21.414	21.4734	22.5321	22.2354	22.258	21.961	22.7359	22.2381	22.2907	23.7459	22.191	22.3818	22.041	21.8179	21.8845	22.8195	22.7821	21.9826	21.9723
Psat0s2281g0080.1;Psat5g187600.1		Psat0s2281g0080.1;Psat5g187600.1	202	Psat0s2281g0080.1;Psat5g187600.1	25.4648	23.2294	24.6958	25.6383	22.5023	24.693	25.1198	24.9541	24.8054	22.3698	25.675	25.6377	27.0142	26.7229	26.7023	26.2852	24.6484	24.1552	24.471	25.2318	22.1346	24.9256	24.7868	24.8136	25.4045	25.3765	24.3612	25.5414	24.9875	25.984	25.0995	25.2102	24.9121	24.3984	25.3324	24.6454	25.1081	24.7768	24.8317	24.9606	26.9715	26.6823	26.8204	26.8779	24.9506
Psat0s2305g0080.1;Psat0s2305g0080.2;Psat6g216840.1;Psat6g216720.1;Psat7g231320.1		Psat0s2305g0080.1;Psat0s2305g0080.2	204	Psat0s2305g0080.1;Psat0s2305g0080.2	22.9054	23.0057	23.6316	23.1602	22.668	22.7543	22.2123	22.8125	22.0522	24.6307	24.1555	24.2838	24.4137	23.6234	23.7716	24.1208	21.7312	23.0401	22.7775	23.2381	23.0756	23.318	23.0568	23.128	24.2131	24.4239	24.9075	23.8211	24.2145	23.7961	23.9668	23.8219	22.2107	22.284	22.3549	22.9991	22.9886	23.0012	23.7554	22.4841	24.2621	23.3099	23.0035	23.2857	22.1233
Psat0s2314g0040.3;Psat0s2314g0040.2;Psat0s2314g0040.1		Psat0s2314g0040.3;Psat0s2314g0040.2;Psat0s2314g0040.1	207	Psat0s2314g0040.3;Psat0s2314g0040.2;Psat0s2314g0040.1	22.7255	22.1566	22.2275	23.3397	22.6054	22.5568	21.1833	22.0459	24.1508	23.3041	23.399	22.6598	23.4221	23.0747	22.5708	23.1536	22.1897	21.4256	21.9301	22.9131	22.605	21.9279	23.2519	21.9948	21.7684	22.9968	21.6313	22.7833	22.9163	22.909	22.7615	22.995	23.4388	23.3024	23.1198	23.7632	22.184	22.1386	22.7568	22.785	22.8175	22.8185	22.59	22.9422	22.1421
Psat0s2314g0080.2;Psat0s2314g0080.1		Psat0s2314g0080.2;Psat0s2314g0080.1	208	Psat0s2314g0080.2;Psat0s2314g0080.1	24.6126	24.4382	23.83	24.9765	22.1089	23.7975	25.5143	24.0418	22.7951	21.2136	21.9684	22.4701	21.7794	21.2286	21.7942	21.6562	21.9224	22.2283	23.4333	23.239	24.7486	24.4554	25.9698	25.7584	21.9773	22.0755	21.6206	22.0272	22.2573	22.1169	22.5593	21.3659	23.4669	23.2968	22.0338	22.7529	21.9551	22.5967	22.1798	22.2932	21.834	22.498	24.7039	24.4333	24.6098
Psat0s2359g0080.1;Psat1g105280.1		Psat0s2359g0080.1	210	Psat0s2359g0080.1	24.9517	25.0659	25.1138	24.4329	23.7211	24.6929	24.3053	24.2544	22.3237	22.6694	22.1902	22.988	21.5947	22.1188	21.8864	22.9532	23.2869	21.6328	22.9966	21.2518	24.8817	24.7522	23.5708	24.4234	21.5864	22.4555	22.307	21.3785	21.472	22.0694	21.933	22.5937	21.7313	23.3161	22.2681	22.1542	25.2255	25.1673	25.1363	24.9689	26.5825	26.7811	26.6421	26.9079	26.4932
Psat0s2390g0040.1		Psat0s2390g0040.1	215	Psat0s2390g0040.1	23.8098	23.4302	23.3059	23.8113	22.8537	21.7103	21.3973	23.6089	23.4119	21.5038	25.1483	21.8572	23.1107	24.8485	25.131	25.319	22.6371	22.837	23.4637	22.9784	24.5558	21.6378	24.6967	22.2756	25.0889	25.0191	24.4039	24.4273	24.8117	24.8361	24.8184	24.5609	21.5844	22.844	22.3572	23.3097	24.0034	22.9517	22.7032	21.5014	25.0121	25.1511	24.8481	25.0898	24.5671
Psat0s2402g0080.1;Psat3g077320.1		Psat0s2402g0080.1	219	Psat0s2402g0080.1	27.6308	27.3901	27.2715	27.3673	27.0334	27.2948	27.1405	27.0546	25.466	25.9802	26.0544	25.6776	26.743	26.864	27.0778	26.7554	26.3189	26.4307	26.0872	26.3512	27.1963	27.2479	27.0273	27.053	26.58	26.4747	26.2709	26.3419	26.6946	26.8662	26.7632	26.767	26.0216	26.0157	26.3106	26.289	27.6871	27.6013	27.55	27.5735	27.3156	27.3845	27.3104	27.4506	27.3108
Psat0s2403g0040.2;Psat0s2403g0040.1;Psat5g098400.1;Psat5g098440.1;Psat5g135320.1;Psat5g133560.1		Psat0s2403g0040.2;Psat0s2403g0040.1	220	Psat0s2403g0040.2;Psat0s2403g0040.1	22.2942	22.929	21.2534	22.5871	23.0373	22.4728	22.3144	22.2618	22.999	22.618	21.4739	22.8415	22.387	21.5789	22.1329	21.2962	23.8715	23.711	22.631	23.037	21.3373	20.6311	21.3709	21.194	21.8477	22.3391	22.4779	21.5272	22.2064	21.6137	22.4308	21.7665	22.825	22.6595	22.3113	22.0117	22.0167	22.5441	22.3406	22.8452	21.2433	23.1364	22.6847	22.2577	22.3804
Psat0s2403g0400.1		Psat0s2403g0400.1	221	Psat0s2403g0400.1	27.0493	27.0006	27.1026	27.0289	26.9745	27.2895	26.8804	27.0588	26.9686	26.6175	26.9918	26.6228	26.8168	26.7734	26.6587	26.6503	26.9658	26.6943	26.8511	26.8112	27.0983	27.1557	26.9863	27.0054	26.6514	26.6886	26.4361	27.0044	26.9066	26.8643	26.821	26.8375	26.5231	26.3761	26.7133	26.5846	27.4901	27.4461	27.4347	27.3825	27.0844	27.1056	27.1724	27.0925	27.1624
Psat0s2406g0160.1		Psat0s2406g0160.1	222	Psat0s2406g0160.1	22.8676	21.5707	22.3838	22.4244	22.1113	22.3566	22.2507	22.2296	22.5654	22.2166	21.7249	22.2855	21.3174	21.3143	21.1101	21.5381	23.4663	21.8266	21.3123	22.7655	21.5053	21.5439	21.3563	22.6081	21.5748	21.7393	21.7033	21.4245	21.6453	22.5259	21.653	21.2115	23.6452	22.2448	21.4493	22.6061	22.4802	21.6463	22.7699	22.3666	22.5999	21.5746	22.1338	21.6324	22.9251
Psat0s2407g0320.1		Psat0s2407g0320.1	223	Psat0s2407g0320.1	21.9132	22.7563	22.1604	22.2074	22.3747	21.7187	22.4108	22.299	22.3935	22.6881	21.8868	21.2638	21.5383	21.7997	22.1685	20.8193	27.6792	27.5806	22.232	27.9662	21.6851	22.6137	21.4242	22.0645	22.1796	22.3349	22.9723	21.7123	21.4545	22.2534	21.9816	21.7312	22.1708	21.7087	22.2653	23.1357	21.7717	21.5904	22.7355	22.3039	21.7695	21.9077	21.9998	22.7862	21.8531
Psat0s2417g0120.1;Psat0s2417g0200.1;Psat0s2417g0240.1		Psat0s2417g0120.1	226	Psat0s2417g0120.1	22.1617	21.303	23.8818	21.4192	21.277	21.6855	23.6546	22.7077	22.5756	22.9837	21.8507	22.0078	21.6228	22.1668	21.2547	22.424	22.7121	22.092	23.4887	21.4325	21.5487	22.1439	21.2426	22.1882	21.664	21.1723	21.7953	21.5765	22.3541	21.6769	22.3881	22.0823	22.8255	23.6249	23.5459	22.7089	23.6795	23.6119	23.7591	22.2905	22.9167	24.112	23.473	22.4195	22.1893
Psat0s2458g0080.1;Psat0s526g0080.1		Psat0s2458g0080.1	230	Psat0s2458g0080.1	23.5169	23.3781	23.3388	23.4664	23.7651	23.4913	23.5773	23.7008	22.8776	22.2491	22.058	23.1282	23.2099	23.5884	22.976	23.2482	22.5431	22.4432	23.6297	23.331	23.5002	23.6044	24.0218	23.5301	22.6285	22.6651	22.9912	22.9194	23.2497	22.9789	23.0582	23.2411	22.2407	23.2367	22.6771	23.0691	23.5965	23.5331	23.4257	23.6183	23.629	23.3339	23.4713	23.441	23.5729
Psat0s2458g0160.1		Psat0s2458g0160.1	231	Psat0s2458g0160.1	24.0393	23.6918	23.9094	24.1073	23.5979	23.9299	24.1426	24.1888	22.6969	24.0962	23.4896	24.074	24.0408	24.1472	24.2016	24.0466	23.2666	22.5216	22.7826	21.7588	23.4234	23.9205	24.0367	24.1707	24.2978	24.1095	24.1469	24.0587	24.3042	24.3424	24.2329	24.1874	22.6859	22.2692	22.6637	21.5471	23.4259	23.5861	23.1658	23.6263	23.7243	23.7	24.0124	23.9	24.0245
Psat0s2485g0200.1		Psat0s2485g0200.1	234	Psat0s2485g0200.1	27.0737	27.1483	27.5584	26.7964	25.5711	26.0616	25.5107	25.164	27.6364	27.6395	27.2539	27.4443	28.1976	28.2209	27.574	27.8379	25.2893	22.963	23.1207	22.1693	26.6223	26.6687	25.6436	26.1553	26.1031	26.8032	26.5051	26.1771	27.5461	27.8574	28.4647	27.8948	22.9743	22.0946	23.4571	22.8449	27.6148	27.5127	27.8127	27.6604	27.0945	27.1807	26.8252	26.1579	25.7443
Psat0s2492g0040.1		Psat0s2492g0040.1	235	Psat0s2492g0040.1	22.2533	22.2873	22.6555	22.313	22.0134	21.9408	22.0725	21.3117	24.2398	24.4639	24.1161	23.8764	23.885	23.1507	22.783	24.2934	22.486	22.1059	21.1389	22.9051	21.0757	22.5559	23.5148	22.6612	21.7016	23.1874	24.0331	24.0941	23.3091	24.7565	25.4386	24.6752	22.5295	23.6725	22.5527	22.3036	22.607	22.9095	22.9754	23.3657	22.6272	23.0597	22.1142	22.1121	22.0296
Psat0s2493g0080.2;Psat0s2493g0080.3;Psat0s2493g0080.1		Psat0s2493g0080.2;Psat0s2493g0080.3;Psat0s2493g0080.1	236	Psat0s2493g0080.2;Psat0s2493g0080.3;Psat0s2493g0080.1	21.8849	22.2361	21.8133	22.3711	22.0743	20.7059	21.8208	22.3066	22.801	22.6649	22.405	22.1829	23.5607	22.3493	21.6801	21.2574	21.8718	21.0048	22.9299	23.2934	21.4359	22.1437	21.6839	22.3589	21.4608	21.7221	21.7835	21.7375	21.3948	22.1722	21.549	22.7692	22.0431	22.4956	22.3751	22.5153	21.7147	21.9891	22.7309	21.2579	21.1508	22.5418	21.7589	22.1768	22.4818
Psat0s251g0040.1;Psat0s251g0040.2		Psat0s251g0040.1;Psat0s251g0040.2	238	Psat0s251g0040.1;Psat0s251g0040.2	22.3104	22.319	22.3754	22.0058	21.9904	22.1662	20.5493	21.6025	21.6212	21.6801	22.0567	22.4099	22.6786	22.3091	22.0461	22.1594	21.3389	22.0601	23.1939	22.9532	21.577	22.238	22.4546	21.4233	22.6493	22.5172	22.8435	22.759	22.0777	22.2334	22.1868	22.104	23.0604	23.636	22.1795	22.2489	21.9252	21.8527	21.9313	21.2006	21.5047	21.8403	21.6512	21.8175	22.445
Psat0s251g0080.1		Psat0s251g0080.1	239	Psat0s251g0080.1	23.3962	23.0032	22.4231	23.4476	22.0104	23.9466	23.1386	23.1563	23.1707	23.7701	22.3105	23.8275	24.1812	23.4767	23.7524	24.0346	23.0926	23.517	22.5544	21.6228	23.6607	23.2481	23.8474	23.3729	24.1878	23.802	22.1945	20.8057	23.1821	22.9585	22.7278	23.2201	22.0593	23.5296	23.1009	21.5352	22.9504	23.2263	22.2925	22.0924	23.2835	22.9146	22.8954	23.1545	23.4338
Psat0s2521g0080.2;Psat0s2521g0080.1;Psat4g023080.2;Psat4g023080.1		Psat0s2521g0080.2;Psat0s2521g0080.1	240	Psat0s2521g0080.2;Psat0s2521g0080.1	24.7687	24.4777	24.7513	24.8167	24.2759	24.0428	24.5101	24.2897	24.3974	24.6094	24.5238	24.8769	24.9172	24.7594	24.9157	24.8287	24.5622	23.3156	24.3675	24.0479	24.4312	24.4611	24.4993	24.493	25.301	25.1547	25.0681	25.1229	25.0019	24.8202	25.0223	24.7813	24.1721	24.2595	23.2428	23.7411	24.4333	24.3485	24.4081	24.4587	24.749	24.9145	24.7936	24.8079	24.3215
Psat0s2522g0160.1		Psat0s2522g0160.1	241	Psat0s2522g0160.1	24.6889	24.2378	24.4385	24.5641	21.7604	24.5177	24.856	24.1449	22.2857	24.9627	24.8283	25.0044	24.9858	25.1734	24.8939	25.2251	24.7368	22.73	22.6279	21.9015	24.3512	24.2982	24.6661	24.5468	25.1631	25.0985	25.0179	25.0128	24.9682	24.9125	25.0233	24.8622	22.2017	22.6114	22.2228	22.6276	24.2876	23.8443	22.2094	24.4765	24.6751	24.8459	24.2702	24.4494	21.4831
Psat0s2539g0040.1;REV__Psat6g002640.1		Psat0s2539g0040.1	242	Psat0s2539g0040.1	22.6736	22.7735	23.0197	22.7855	21.4749	22.7699	21.9674	21.6474	21.7435	22.8222	21.0403	22.9807	23.0865	23.1082	22.7112	22.2273	22.1943	22.7673	22.0001	22.0437	22.8749	22.9505	22.4041	22.6089	22.8674	22.8821	23.0791	22.7013	22.8257	22.8395	22.6605	22.6741	22.8395	21.5779	22.4032	22.7381	22.4061	22.6524	21.7805	22.5947	22.5825	22.0026	22.6915	22.6847	22.5433
Psat0s2541g0120.1;Psat2g023520.1		Psat0s2541g0120.1	244	Psat0s2541g0120.1	22.2839	22.8081	22.0845	21.4987	22.7447	21.6269	21.8165	21.7465	22.0354	22.1588	21.7853	21.5437	22.0618	22.0408	22.6288	22.1126	26.6491	25.3011	25.6277	26.3911	20.9747	21.7254	21.7524	22.1152	21.6114	21.8531	21.4499	21.5706	22.167	22.4797	22.3419	21.9666	23.8046	23.504	24.2616	24.352	22.7656	22.9534	20.5619	22.6109	21.86	22.0499	22.3624	22.057	21.9693
Psat0s2549g0200.1;Psat0s2549g0040.1		Psat0s2549g0200.1	245	Psat0s2549g0200.1	24.8168	24.8043	24.9595	24.7845	24.4096	24.9534	24.4537	24.5515	25.3048	25.7112	25.5934	25.678	24.7861	24.5781	24.7357	24.6512	26.3246	25.4575	27.1193	26.7161	24.7625	24.8583	24.6046	24.3525	24.7673	24.8107	24.7042	25.0542	24.7227	25.0122	24.8209	24.8668	26.1744	25.8574	26.5793	26.2827	25.2442	25.1798	25.6667	25.2926	25.0924	24.9155	25.2445	25.1002	25.2027
Psat0s2550g0200.1		Psat0s2550g0200.1	247	Psat0s2550g0200.1	22.1628	22.1288	22.2095	21.4382	21.8659	22.0548	21.2838	21.7239	22.1662	21.5128	21.9864	21.8833	21.0684	21.1911	21.825	21.6162	24.0892	24.5988	22.3322	24.3452	22.188	21.8179	21.9432	21.6045	22.5237	22.2113	21.2227	21.9425	21.5817	22.4937	21.6484	21.6271	24.9177	24.4368	24.686	24.4393	22.0075	22.2376	22.2454	21.9894	21.7364	22.8979	21.4954	21.723	21.8485
Psat0s2566g0040.1;Psat0s2566g0040.2;Psat0s1268g0320.1		Psat0s2566g0040.1;Psat0s2566g0040.2;Psat0s1268g0320.1	250	Psat0s2566g0040.1;Psat0s2566g0040.2;Psat0s1268g0320.1	22.6393	21.3327	21.6647	21.8399	22.195	21.7915	22.3465	22.023	21.673	21.6876	22.0092	21.8922	21.6679	21.2419	21.0288	21.2254	21.9833	23.3364	22.8862	22.8368	21.6816	21.8576	21.5975	22.1652	21.9833	21.4796	22.3569	22.2363	21.7707	21.9332	22.2674	21.5992	23.3681	22.932	23.2598	22.9605	21.8658	21.7265	21.9975	22.4187	21.4931	21.2464	22.1386	21.0383	22.5962
Psat0s2583g0040.1		Psat0s2583g0040.1	251	Psat0s2583g0040.1	23.5795	23.9202	23.7855	23.7515	23.8994	23.3534	23.462	23.2435	22.8308	24.1017	24.2481	23.9704	24.3256	24.0701	24.0087	24.4495	24.3138	22.5378	21.8042	22.158	23.5026	23.4886	23.8514	23.6506	24.6419	24.4653	24.6123	24.7504	23.9422	24.2388	23.9539	23.9215	23.438	22.8108	22.6663	22.6436	23.1645	22.7366	22.481	23.1826	22.5781	23.6193	23.5106	23.1709	22.6266
Psat0s2607g0040.1		Psat0s2607g0040.1	253	Psat0s2607g0040.1	24.5298	24.1552	24.9492	24.1572	23.1059	24.3312	24.7278	24.2968	26.1905	26.8351	26.5701	26.709	25.669	26.0359	25.8763	25.7689	24.8565	21.7862	23.4234	24.7722	24.9968	21.7668	24.7841	25.0922	26.0138	25.9608	25.9551	26.292	25.5565	24.7154	25.4442	25.4455	23.5337	23.1537	23.3231	21.7026	24.4364	24.3598	24.8006	24.7724	25.3814	25.1139	24.4173	25.1133	23.5306
Psat0s2608g0040.2;Psat0s2608g0040.1		Psat0s2608g0040.2;Psat0s2608g0040.1	254	Psat0s2608g0040.2;Psat0s2608g0040.1	24.9629	24.8435	25.4051	24.3945	23.8035	23.198	24.4134	23.4046	22.8048	21.9434	22.1168	21.9219	21.8064	21.7052	22.5166	21.5044	22.4887	22.3251	22.9843	22.3481	24.3905	24.384	24.013	24.7431	21.5065	21.421	22.0094	21.0255	21.2304	21.7591	22.7592	22.1317	23.4986	22.4142	21.3933	22.3417	23.8569	23.3669	22.7744	23.9099	23.5051	23.3275	23.8019	24.2291	22.9097
Psat0s2621g0040.1		Psat0s2621g0040.1	255	Psat0s2621g0040.1	24.6791	23.4816	24.2413	24.4593	23.7942	24.2362	24.3115	24.0526	24.0743	24.7887	24.5923	24.3576	24.6822	24.4367	24.5606	24.219	24.5787	23.6865	22.7683	24.3397	24.3303	24.4111	24.0664	24.129	24.5098	24.6316	24.185	24.5163	24.6074	24.6381	24.7967	24.6278	24.5559	24.5955	24.6323	24.6385	24.8846	24.5188	24.9114	24.7473	24.9633	24.7632	24.5366	24.8652	24.026
Psat0s2627g0040.1		Psat0s2627g0040.1	257	Psat0s2627g0040.1	22.2231	21.7931	21.8366	22.6897	22.0446	21.5169	22.227	21.147	22.9575	22.5714	22.785	22.2178	21.9286	21.6491	22.5403	20.9083	27.8566	28.9191	27.6903	28.3351	22.224	21.0751	21.6705	20.9243	21.9732	21.0272	22.0447	21.1386	22.127	21.597	21.2577	21.7633	28.7554	28.3298	28.5607	28.0768	21.8053	21.9361	22.4167	22.5735	22.4447	21.7404	22.3907	21.8885	23.0129
Psat0s2632g0040.1		Psat0s2632g0040.1	258	Psat0s2632g0040.1	27.3373	27.7646	27.4741	27.2979	27.1064	27.0175	27.1673	27.2557	27.5253	27.9063	27.9443	27.7649	27.1927	27.309	27.1335	27.3126	26.7025	26.5514	26.0895	26.0596	26.7019	26.9875	26.9327	27.1237	27.5326	27.3415	27.6527	27.8596	27.5003	27.2692	27.4688	27.3083	26.5963	26.3843	26.7595	26.9185	27.3973	27.4449	27.4825	27.3819	26.9426	27.0645	27.1634	27.0115	27.3285
Psat0s2642g0080.1;Psat0s2642g0080.2;Psat1g081800.1;Psat0s2642g0040.1		Psat0s2642g0080.1;Psat0s2642g0080.2	261	Psat0s2642g0080.1;Psat0s2642g0080.2	26.1368	25.7847	25.9805	25.9195	25.2305	25.6748	25.3255	25.6296	25.0687	26.1885	25.2188	25.8377	25.4134	25.8445	25.768	25.883	24.8779	23.5818	24.29	23.6762	25.6759	26.0426	25.8619	25.8706	25.7307	26.0426	25.6609	25.9277	26.1037	26.416	25.9491	26.2558	24.8211	24.6191	25.1064	25.028	26.1901	26.2047	25.9553	26.1049	25.9978	25.9234	26.1034	25.9628	25.9512
Psat0s2648g0080.1		Psat0s2648g0080.1	262	Psat0s2648g0080.1	26.1093	26.6333	26.5432	25.7212	26.0443	25.7611	25.6925	25.6648	25.9293	26.6791	26.8513	26.7391	26.0813	26.0734	26.0156	26.2998	26.2752	26.1099	24.4531	25.2386	25.917	25.916	25.8762	25.6944	26.3131	26.2312	26.6886	26.9354	26.3359	26.1277	26.3273	26.1323	26.0875	25.9666	25.953	24.9172	26.4466	26.5135	26.3613	26.306	26.2234	26.1236	25.9991	26.0778	26.0104
Psat0s2670g0080.1		Psat0s2670g0080.1	265	Psat0s2670g0080.1	21.592	22.3898	22.0244	21.54	21.5902	22.2891	21.2639	20.4599	22.5325	22.6271	22.2482	22.3123	22.8938	22.4834	22.6003	22.5137	23.2587	22.758	22.4027	23.4662	20.643	21.7121	22.2553	21.998	21.7656	22.7368	22.1597	22.2499	21.3426	22.0068	22.5618	22.182	23.8655	23.2017	24.0816	24.1247	22.3207	21.6123	22.7227	22.3207	22.4237	22.2995	21.9048	22.1362	23.2495
Psat0s2674g0040.2;Psat0s2674g0040.1		Psat0s2674g0040.2;Psat0s2674g0040.1	266	Psat0s2674g0040.2;Psat0s2674g0040.1	22.8019	22.9658	22.358	22.9975	22.1582	20.9449	21.4734	22.7129	22.6421	22.4511	22.3463	22.3522	22.7837	23.0206	22.683	23.0097	23.1518	21.5178	21.6999	21.5692	22.7761	22.2014	22.4205	22.5288	22.767	22.4041	21.3414	22.0271	22.1821	21.7292	21.1444	21.6175	22.4772	23.2984	22.986	22.5577	22.4122	22.0312	22.5608	22.4352	21.5855	22.4714	22.6839	22.1401	21.997
Psat0s2687g0200.1		Psat0s2687g0200.1	267	Psat0s2687g0200.1	21.2665	22.142	21.1151	21.3666	23.5844	22.7654	21.8602	22.3197	23.3886	22.1326	22.0504	22.2839	22.4559	21.9112	22.0039	21.6669	23.5654	21.2804	22.6752	22.9091	21.1205	21.5572	21.6826	21.6446	22.1054	22.0923	21.5964	21.9518	21.6529	21.8741	22.0265	21.9413	21.1623	23.2958	23.0606	23.5116	22.6895	22.0668	21.3769	22.9724	21.5812	21.3371	22.4816	21.3897	21.7725
Psat0s2692g0120.1		Psat0s2692g0120.1	268	Psat0s2692g0120.1	26.1973	26.1331	26.2023	26.1101	25.7352	26.0506	25.8508	25.8167	25.8938	25.8228	25.8187	25.6327	25.9307	25.686	25.8305	25.7208	24.9156	24.7792	25.3511	24.7609	25.9912	26.2669	25.8659	26.0843	25.3027	25.3662	25.0961	25.723	25.7242	25.7548	25.7934	25.6654	24.7754	24.7731	24.1704	23.9486	26.3413	26.3653	26.3286	26.3455	26.0736	26.0195	26.1871	26.2808	25.8827
Psat0s2707g0080.1;Psat0s831g0040.1		Psat0s2707g0080.1	271	Psat0s2707g0080.1	22.32	21.8661	22.2497	22.822	20.6469	22.9281	23.2448	23.4118	22.9173	21.6122	21.5109	22.0713	22.1218	21.685	22.4535	22.2552	23.0815	22.5027	22.6517	22.9232	21.1645	21.5625	21.9085	21.2168	21.7875	22.7686	22.275	21.3448	21.7959	22.1595	22.212	21.695	22.9079	22.7157	22.2754	23.8545	22.3148	21.7042	22.7851	22.0163	21.3241	21.4816	21.9736	22.0439	23.4123
Psat0s2718g0040.1		Psat0s2718g0040.1	273	Psat0s2718g0040.1	22.474	23.1314	22.9188	22.7337	21.1207	22.1466	22.2714	22.3165	25.161	24.5361	24.4058	24.4052	23.4063	22.8121	21.5785	22.7009	22.5611	22.58	22.1952	22.7476	22.4688	21.2537	21.1063	22.1348	23.2099	23.3027	23.345	23.488	23.1971	23.2351	23.554	22.8384	22.2996	23.2151	21.967	23.5919	21.9556	21.7624	22.0647	22.3308	22.7478	23.0014	21.8624	21.7183	21.6933
Psat0s2718g0080.4;Psat0s2718g0080.3;Psat0s2718g0080.1;Psat0s2718g0080.2		Psat0s2718g0080.4;Psat0s2718g0080.3;Psat0s2718g0080.1;Psat0s2718g0080.2	274	Psat0s2718g0080.4;Psat0s2718g0080.3;Psat0s2718g0080.1;Psat0s2718g0080.2	21.8094	22.0819	21.9562	21.976	22.1991	21.0351	21.0038	20.7443	21.7013	22.7199	21.904	22.7113	22.3249	22.0622	22.2112	22.0096	22.11	22.1486	22.6313	22.463	21.554	21.9099	22.0101	21.6962	22.2555	22.5446	22.0668	22.1835	22.4575	22.8976	22.5298	22.2129	22.9588	23.2465	21.4966	22.4974	21.7686	21.7656	22.1785	21.7892	22.0093	22.0967	21.868	21.7804	22.8572
Psat0s2728g0040.1		Psat0s2728g0040.1	275	Psat0s2728g0040.1	24.5996	24.3444	24.6649	24.1472	23.3708	23.7977	24.0813	23.4438	24.6649	24.7055	24.1105	24.3133	24.5699	24.4895	24.5994	24.3835	24.6318	24.7307	24.5043	24.3619	24.3126	24.2481	23.642	23.8872	24.7035	24.6248	24.5428	24.3675	24.7141	24.7552	24.8123	24.6695	23.914	23.0526	23.4927	22.6461	25.1177	24.8343	25.0628	24.998	24.2728	24.2978	23.8195	24.0327	23.8793
Psat0s2737g0040.1		Psat0s2737g0040.1	276	Psat0s2737g0040.1	22.4018	21.9432	22.471	21.9882	21.6399	22.0466	21.3897	21.7444	23.3605	22.9016	22.8093	23.2864	22.4701	22.7533	22.9023	22.7008	22.3025	22.8901	22.509	22.2098	22.027	21.8326	21.3916	21.9467	23.515	23.4325	23.3809	23.416	23.269	23.2552	23.0804	23.1068	22.7011	22.2553	22.6197	21.5635	23.1561	23.2059	23.2258	23.0803	23.022	22.7725	21.2777	22.3144	22.7095
Psat0s2770g0080.1		Psat0s2770g0080.1	279	Psat0s2770g0080.1	21.4446	22.1362	21.8189	22.1093	22.1937	22.0623	21.5592	22.9348	22.84	21.5628	21.6003	21.9936	20.9019	22.0009	20.8987	21.599	22.4053	21.2513	22.4971	22.9403	21.899	21.5469	22.0065	21.7236	21.7115	22.2328	21.7296	22.3329	22.6348	21.8654	21.8647	22.029	23.111	22.8008	23.3674	23.1097	22.4711	21.7463	22.7434	21.8859	21.9697	21.8801	21.781	21.8264	22.7406
Psat0s277g0040.1;Psat5g116040.1;Psat4g202640.1		Psat0s277g0040.1;Psat5g116040.1	280	Psat0s277g0040.1;Psat5g116040.1	26.908	27.5178	27.6614	26.8771	26.8157	26.9706	26.9155	26.983	26.8195	27.9029	27.8727	27.8838	27.1468	26.8376	27.0916	27.2036	25.5532	26.5878	25.8885	25.3217	26.4556	26.9519	26.6879	26.7576	27.0855	27.1739	27.3474	27.1817	27.4037	27.1514	27.3306	27.0641	25.8111	26.2378	25.8923	26.2723	27.1274	27.254	27.266	27.2449	26.9764	26.9598	26.6155	26.8675	27.2114
Psat0s2780g0040.1		Psat0s2780g0040.1	281	Psat0s2780g0040.1	22.654	22.1092	21.6278	22.0013	22.5256	21.8205	20.8207	21.6325	22.2003	22.3505	22.5519	22.679	20.9476	22.0045	21.5982	21.9603	28.2748	28.2664	27.4612	28.1434	22.3326	21.258	22.3146	20.9826	21.8251	21.5177	22.3826	21.3671	22.1911	22.3988	21.9117	22.4831	27.4097	27.422	26.6863	26.3115	22.1797	22.1431	21.9953	22.6297	21.3399	21.9016	20.8707	22.4848	22.309
Psat0s2790g0200.1;Psat0s2790g0200.2		Psat0s2790g0200.1;Psat0s2790g0200.2	282	Psat0s2790g0200.1;Psat0s2790g0200.2	23.8299	23.9195	23.8034	23.4989	23.9571	23.7158	23.2337	23.5385	22.1746	22.7079	21.9081	22.9409	23.4952	23.334	23.4389	23.3744	23.2131	22.5791	23.0606	23.0842	23.8989	23.9841	23.7456	23.8633	23.2901	23.2751	23.0236	23.0347	23.4902	23.7132	23.22	23.5667	23.0017	22.7809	23.9671	21.4663	23.54	23.6392	22.9593	23.2908	23.8655	23.5401	23.7362	23.5181	24.4385
Psat0s2807g0080.2;Psat0s2807g0080.1		Psat0s2807g0080.2;Psat0s2807g0080.1	284	Psat0s2807g0080.2;Psat0s2807g0080.1	21.5215	22.9534	22.6763	22.3562	22.7762	22.3887	21.1261	23.6462	23.2177	23.0983	21.6752	21.4335	22.1753	22.1978	22.952	21.656	20.9844	22.3	22.5294	22.7748	22.7024	22.7407	22.6041	22.5833	23.2074	23.3425	23.0586	21.3835	22.8275	22.2985	23.4826	22.7064	22.8956	22.2106	23.062	23.145	22.5828	21.6837	21.711	22.0883	21.6553	22.5031	22.1761	22.5154	22.3864
Psat0s281g0080.1;Psat0s281g0080.2		Psat0s281g0080.1;Psat0s281g0080.2	286	Psat0s281g0080.1;Psat0s281g0080.2	26.6757	26.0681	26.2966	26.5272	25.8541	25.8992	25.9198	25.886	24.5736	26.3645	25.9631	26.1791	25.0669	26.2633	26.2745	26.2392	26.0421	24.7627	25.2883	24.9801	26.1929	26.3452	26.1224	26.259	25.9637	26.1564	25.9363	25.4565	26.4676	26.4928	26.3502	26.454	25.3213	25.1602	25.33	25.5986	26.6788	26.5204	26.7913	26.6769	26.5719	26.3966	26.3771	26.4715	26.0088
Psat0s2823g0080.1		Psat0s2823g0080.1	287	Psat0s2823g0080.1	25.6299	24.6586	24.8303	25.202	22.2363	23.7669	22.5417	21.7329	22.4355	21.878	22.3177	20.7383	22.1472	23.273	24.6191	22.5723	21.5575	22.9239	23.374	23.5986	24.3222	25.1043	24.2409	24.6283	21.0752	21.7508	21.3218	21.4383	22.0066	22.8854	22.0732	22.6333	22.6635	21.7683	22.4813	21.6756	25.707	25.5945	24.8066	24.7978	25.3166	25.2681	24.8413	25.3996	24.8274
Psat0s2825g0040.1;Psat7g163200.1		Psat0s2825g0040.1	288	Psat0s2825g0040.1	23.0172	22.9325	23.184	22.8545	22.377	22.2012	22.1148	21.9932	22.4971	21.2574	21.768	21.7698	22.4041	22.2496	22.0611	22.0828	21.6524	22.7767	23.2575	21.6692	22.8904	22.9966	22.6284	22.508	22.2769	22.4859	22.2977	22.4851	22.6485	22.7793	22.0302	22.3615	23.3081	23.0308	22.0011	23.0972	23.2462	22.796	22.8174	23.1552	22.9555	23.0205	22.9744	22.9465	22.5202
Psat0s2826g0040.2;Psat0s2826g0040.1		Psat0s2826g0040.2;Psat0s2826g0040.1	289	Psat0s2826g0040.2;Psat0s2826g0040.1	26.816	26.689	26.6253	27.0997	27.6713	27.4398	27.7321	27.7633	27.2808	27.0581	26.9293	26.9201	26.9692	26.9261	27.0753	26.9508	27.1806	27.2363	27.4774	27.6276	27.2117	27.0537	27.4585	27.3355	26.9581	26.8972	26.5571	26.9335	27.093	27.0599	27.1849	27.0762	27.5668	27.507	27.585	27.682	26.8164	26.9355	27.0954	26.9184	26.9744	27.0533	27.2158	27.194	27.5738
Psat0s2829g0280.1;Psat7g176280.1;Psat1g202000.1;Psat2g090880.1;Psat0s2355g0080.1		Psat0s2829g0280.1;Psat7g176280.1	291	Psat0s2829g0280.1;Psat7g176280.1	23.9923	23.4099	24.0096	23.6991	24.3709	24.6375	24.5388	24.2845	22.7652	25.2279	25.0062	25.0167	24.8863	24.6673	24.3806	24.4917	26.3484	26.1513	24.8146	25.6409	24.2547	24.2644	24.2513	24.4533	24.2397	24.2701	23.9636	24.9901	24.3111	24.4199	24.4497	24.5077	25.8899	26.2661	25.6339	25.7106	24.613	24.4326	24.4879	24.282	24.6807	24.2285	24.5931	24.5495	25.1798
Psat0s2843g0040.1;Psat0s3386g0040.1		Psat0s2843g0040.1	294	Psat0s2843g0040.1	23.3757	23.3327	23.0289	23.2473	21.2753	22.4974	22.2398	22.4496	23.0129	22.4825	22.733	22.7667	22.5548	22.4875	22.1894	22.5154	22.3556	21.9867	22.3225	21.6937	22.3701	22.7163	22.5753	22.4021	23.5204	23.4035	23.2862	23.3585	23.302	21.7621	23.0227	23.0966	23.4066	22.1169	23.2308	23.3812	22.2576	22.4998	22.456	22.6967	21.8852	22.82	22.9915	22.9194	22.3987
Psat0s2845g0200.2;Psat0s2845g0200.1		Psat0s2845g0200.2;Psat0s2845g0200.1	295	Psat0s2845g0200.2;Psat0s2845g0200.1	24.046	23.9628	23.8792	23.8326	23.3403	24.2362	22.9059	23.216	22.7454	22.9509	22.0411	22.6195	23.4674	23.5091	23.4423	23.5595	21.8179	22.0459	22.5925	20.8985	24.223	23.9153	23.9371	23.7657	23.3691	23.1885	23.0715	23.2382	23.1483	23.2289	23.1889	23.3218	21.8469	22.7869	22.0532	23.1362	24.0888	24.0971	23.5798	23.6592	23.9901	23.9197	23.8285	23.8126	24.1226
Psat0s2870g0040.3;Psat0s2870g0040.4;Psat0s2870g0040.1;Psat0s2870g0040.2		Psat0s2870g0040.3;Psat0s2870g0040.4;Psat0s2870g0040.1;Psat0s2870g0040.2	296	Psat0s2870g0040.3;Psat0s2870g0040.4;Psat0s2870g0040.1;Psat0s2870g0040.2	22.0051	21.0577	21.2534	20.7938	22.1588	22.2702	22.1632	22.0064	22.6785	22.3437	22.3431	22.8061	22.3348	22.1058	22.0431	20.8303	22.5609	22.6333	21.9562	21.9722	21.2463	22.1217	20.7082	21.4385	21.1786	21.4541	20.7077	21.8027	21.6026	21.9972	21.9992	21.564	23.3604	22.7496	22.3067	21.511	21.2954	21.4404	21.8876	21.3103	21.7937	22.083	21.3388	21.8929	22.3915
Psat0s2922g0040.1;Psat0s2922g0040.2;Psat0s1013g0040.1		Psat0s2922g0040.1;Psat0s2922g0040.2	298	Psat0s2922g0040.1;Psat0s2922g0040.2	21.764	22.1565	22.3569	22.0399	21.7736	22.2068	22.6517	21.601	22.5049	23.3445	22.47	22.3658	22.384	22.1938	20.9277	20.9369	22.9709	22.1943	21.725	22.4361	21.6873	21.6533	22.905	21.5921	21.4328	21.7195	20.4376	21.0626	20.7442	21.5296	22.2482	21.6855	21.6411	22.5294	22.7666	22.8063	22.4427	22.9669	22.6139	22.126	21.8866	22.7289	21.8017	21.3586	22.9309
Psat0s2923g0040.1		Psat0s2923g0040.1	299	Psat0s2923g0040.1	23.0023	22.6847	21.1248	23.0046	22.6765	22.6009	22.9196	22.7253	21.8807	21.8526	22.436	22.0504	21.7027	22.6417	23.0722	23.189	24.1314	22.9969	22.2892	24.3138	23.3012	23.0248	23.1877	22.8552	22.5242	22.7683	22.8009	22.3084	23.0025	22.2165	22.6295	22.2149	22.9135	22.2868	23.5371	23.175	22.5093	22.4007	22.4368	21.7857	22.7256	23.1762	22.2266	22.3484	22.563
Psat0s2953g0040.1;Psat0s2953g0080.1		Psat0s2953g0040.1	301	Psat0s2953g0040.1	22.4472	22.4638	21.6206	22.3783	22.1491	21.7916	22.3103	20.9563	22.8831	22.0708	22.1326	22.4066	21.8903	21.6157	20.8263	21.7998	22.1275	23.9007	21.4257	22.7502	21.9055	20.6487	21.5533	21.6253	22.2076	22.1582	21.0329	21.7617	22.2291	22.0084	22.2397	21.1417	22.2495	23.3334	22.7302	23.0379	22.7781	21.7678	22.5521	21.6289	22.2267	22.5163	21.9022	22.3511	21.9357
Psat0s2994g0040.1		Psat0s2994g0040.1	307	Psat0s2994g0040.1	25.1073	24.9125	24.8412	25.1134	24.8815	24.5816	24.5268	23.8223	22.0342	22.6515	21.2529	22.28	21.8414	21.5532	22.4887	21.3628	21.5564	21.6446	22.5717	21.5421	24.0983	23.8152	23.5419	23.5651	21.5588	22.2505	21.8409	22.2123	22.7369	22.3224	21.4252	21.2986	22.8946	22.2013	23.446	23.8001	21.4499	22.3101	21.8379	21.8477	21.7011	23.7583	24.8028	24.9202	24.6631
Psat0s2994g0080.1		Psat0s2994g0080.1	308	Psat0s2994g0080.1	24.6488	24.7257	24.2152	24.5993	24.8219	24.8368	24.9711	24.6613	22.46	22.9884	21.8575	23.0926	21.7865	21.931	21.2689	23.1511	22.9408	22.5347	22.2202	22.1587	24.2788	24.0762	23.9849	23.8614	20.8874	22.1742	22.5817	22.0917	23.0665	22.1208	21.6595	21.6443	23.1778	22.1592	23.3109	21.8224	23.0137	22.5206	22.5221	22.315	22.0516	23.1341	24.4818	24.4797	25.045
Psat0s3029g0040.2;Psat0s3029g0040.1		Psat0s3029g0040.2;Psat0s3029g0040.1	310	Psat0s3029g0040.2;Psat0s3029g0040.1	22.9573	22.3293	21.9973	21.8011	22.2999	21.7911	23.2181	21.931	21.9908	22.6968	22.0693	21.2464	21.7567	22.1241	21.9145	22.4878	22.9735	22.2257	22.029	21.8084	21.5191	22.302	21.9059	21.2215	22.5488	22.1292	22.7958	22.0487	22.1601	21.8475	21.8733	22.5775	21.9509	23.0619	22.4596	23.2176	22.7436	22.0897	22.2802	21.7274	22.312	22.477	21.9118	22.2843	21.7228
Psat0s3039g0120.1;Psat0s3039g0040.2;Psat0s3039g0040.1		Psat0s3039g0120.1;Psat0s3039g0040.2;Psat0s3039g0040.1	313	Psat0s3039g0120.1;Psat0s3039g0040.2;Psat0s3039g0040.1	27.4872	27.3528	27.4649	27.5159	27.3494	27.4023	27.6446	27.4573	28.0194	28.2067	28.0407	28.3187	27.3351	27.4934	27.3444	27.3906	26.9713	27.3451	26.3747	26.6716	27.1676	27.3478	27.0102	26.9858	27.6596	27.6736	27.5419	27.9172	27.7165	27.7722	27.8358	27.6628	26.4343	26.3057	26.1522	26.5373	27.4796	27.5508	27.7064	27.7396	27.4001	27.4896	27.1513	27.3688	26.7111
Psat0s3041g0040.2;Psat0s3041g0040.1		Psat0s3041g0040.2;Psat0s3041g0040.1	314	Psat0s3041g0040.2;Psat0s3041g0040.1	23.5306	23.9633	23.6076	23.6313	22.7867	23.27	23.1414	23.3217	23.6654	23.4653	22.8174	23.5354	22.9324	22.8746	22.7822	22.7717	20.7633	23.0593	22.4637	22.3485	23.4129	23.4564	23.0472	23.469	22.981	23.2595	23.2744	23.3042	23.5917	23.4392	23.4716	23.5527	21.7448	22.7427	22.083	22.3942	23.5852	23.6091	23.3401	23.5083	23.045	22.9487	23.4413	23.4574	23.2419
Psat0s3046g0080.1		Psat0s3046g0080.1	316	Psat0s3046g0080.1	22.4785	22.7377	21.369	22.0065	22.4118	22.1053	22.5162	20.6787	22.3936	21.563	21.6557	22.3547	22.7843	21.4903	21.6864	21.5752	28.9739	28.9618	28.9438	29.4475	21.5104	21.4166	21.8535	21.9377	22.3737	21.8976	21.6403	23.0249	22.2896	22.2475	21.5698	21.9029	29.3318	29.632	29.11	28.9317	21.9592	22.2029	21.5972	21.9788	21.1696	21.907	22.6753	22.6694	22.2265
Psat0s3048g0160.1;Psat0s3048g0160.2		Psat0s3048g0160.1;Psat0s3048g0160.2	317	Psat0s3048g0160.1;Psat0s3048g0160.2	26.4053	26.2862	26.5511	26.3071	25.7561	26.1754	26.002	25.8768	26.4001	26.2085	26.3084	26.0711	26.1826	26.0055	26.0602	26.2069	25.1282	24.6491	24.5463	25.4867	25.9883	25.9513	26.0985	26.0791	25.7477	26.002	25.8281	25.9006	26.3347	26.1874	26.36	26.2608	24.9871	24.5357	24.6553	25.0262	26.3411	26.3133	26.2951	26.287	26.2421	26.3651	26.4596	26.4281	26.0355
Psat0s3053g0120.1;Psat0s3053g0120.2		Psat0s3053g0120.1;Psat0s3053g0120.2	318	Psat0s3053g0120.1;Psat0s3053g0120.2	24.2258	23.7229	23.541	24.0711	23.8799	23.5487	23.7449	23.4405	21.5439	21.955	21.4632	22.3895	22.1541	22.0371	21.6845	22.1642	22.5783	21.6358	22.6613	22.729	23.9829	24.0231	23.3126	23.5287	22.3898	21.5111	22.5274	21.7204	22.458	22.0437	21.9229	22.0173	23.3059	21.8552	23.202	22.8031	22.8373	23.8481	21.9387	22.0473	21.3307	23.7703	23.9654	24.0108	23.7162
Psat0s3063g0160.1		Psat0s3063g0160.1	320	Psat0s3063g0160.1	21.5728	21.4414	21.9367	22.2287	21.4153	21.1523	22.5746	21.4225	22.255	23.1614	20.7404	21.9689	22.1847	22.0918	22.2768	22.4568	20.6961	22.3988	22.3536	21.9604	22.3406	22.1387	21.5208	21.7309	23.5083	23.4886	24.0347	23.8823	24.5085	24.8101	24.7409	24.3964	23.0219	24.1106	22.9751	22.476	22.4199	22.3935	22.646	22.6329	21.5367	22.2356	22.1581	22.2445	22.7556
Psat0s3069g0040.1		Psat0s3069g0040.1	322	Psat0s3069g0040.1	21.9713	21.6005	22.6415	21.4421	22.174	22.285	21.3301	22.4115	23.3328	22.0389	21.8535	21.7418	21.8227	21.3403	21.3505	21.1716	22.0687	22.132	23.0385	22.5031	20.6973	21.068	21.5891	21.7629	22.0177	21.5694	22.5732	21.655	21.7744	22.1062	22.0826	21.7703	22.8935	23.7541	23.9438	22.7703	22.7516	22.8016	22.0752	21.8792	22.6405	21.2889	21.6724	21.4463	22.5199
Psat0s3070g0160.4;Psat0s3070g0160.2;Psat0s3070g0160.1;Psat0s3070g0160.3		Psat0s3070g0160.4;Psat0s3070g0160.2;Psat0s3070g0160.1;Psat0s3070g0160.3	323	Psat0s3070g0160.4;Psat0s3070g0160.2;Psat0s3070g0160.1;Psat0s3070g0160.3	22.8953	23.0818	22.1652	23.2057	24.7762	24.7046	24.3496	24.3337	22.9316	23.7123	23.6907	23.3715	23.3268	22.7214	22.7322	21.4257	24.9681	24.8126	25.1953	24.4655	24.9057	25.0734	24.6972	25.0778	24.3305	23.9256	24.165	24.2359	24.8169	24.7375	24.7385	24.4299	24.9796	24.2506	21.8617	24.2798	24.7487	24.7676	24.9535	24.6178	22.5609	22.3942	22.8855	23.3649	24.6296
Psat0s3087g0080.1;Psat0s3087g0080.2;Psat7g216440.1		Psat0s3087g0080.1;Psat0s3087g0080.2	326	Psat0s3087g0080.1;Psat0s3087g0080.2	23.982	24.572	24.3977	24.0383	23.5627	23.7986	23.8834	23.7081	22.7763	23.492	23.715	23.9287	23.9326	23.7286	23.6618	23.6792	23.4842	22.8522	22.6221	22.5691	24.1356	23.9502	24.3208	24.1764	23.6956	23.7486	23.9691	23.5225	24.0796	23.8905	23.9488	23.8316	23.6034	23.633	22.9547	23.7409	24.4158	24.2238	24.4795	24.3777	23.9453	24.0753	23.9861	24.3221	24.2914
Psat0s3098g0040.1		Psat0s3098g0040.1	327	Psat0s3098g0040.1	23.6729	21.9488	21.7467	23.3475	21.929	22.2229	22.3241	22.1985	22.3397	22.099	22.9415	22.0209	22.967	22.684	22.8702	21.8641	21.5838	22.754	22.242	23.6937	23.1017	23.3568	23.2013	21.6535	22.9681	22.4553	23.1671	23.1259	21.9229	22.5823	22.9185	21.865	22.0612	23.9817	22.8503	22.7713	22.64	22.8774	23.1301	23.2736	21.4468	23.3141	23.1185	23.0068	21.3624
Psat0s3111g0160.1		Psat0s3111g0160.1	328	Psat0s3111g0160.1	25.5133	24.6588	25.9096	25.4874	26.2534	25.2103	25.2146	25.2991	26.0326	25.6077	25.372	25.6539	27.0154	26.7461	26.8965	26.8115	25.5142	25.7792	25.0702	26.3904	25.3924	24.9169	25.1088	25.4686	25.1815	25.0854	24.957	25.294	24.8275	25.646	24.8968	24.8783	25.7575	25.3647	25.6793	24.6154	25.6741	25.2388	25.4446	25.2347	27.227	27.3632	27.4659	27.531	25.8916
Psat0s3123g0040.1		Psat0s3123g0040.1	329	Psat0s3123g0040.1	25.206	24.8506	25.029	24.9594	24.1021	24.5788	24.6212	24.2623	22	24.5135	24.4728	24.59	25.0029	25.2351	25.2879	25.2579	22.407	22.1373	22.4419	23.1181	24.7281	24.7533	24.4359	24.7211	25.2235	25.128	24.6751	24.7085	25.3274	25.2006	25.1754	24.8085	22.7459	22.91	22.8824	23.6246	24.7793	24.7773	24.8114	25.2664	25.2274	25.1158	24.9737	25.1646	24.1965
Psat0s3164g0120.1		Psat0s3164g0120.1	334	Psat0s3164g0120.1	23.0755	22.2223	23.3012	23.2516	22.3369	22.1403	23.2108	22.9133	23.9964	24.916	24.7843	25.0178	23.1831	25.6429	25.4894	25.3843	22.0959	22.5863	22.51	23.4838	24.0828	22.6381	24.1591	23.0062	23.9845	23.956	23.5847	22.5264	23.9046	23.6743	24.1541	24.1618	22.7706	22.6669	23.0263	22.7746	22.3164	23.1994	23.3681	23.3072	25.1461	25.0859	25.1843	25.0305	23.0455
Psat0s3165g0080.1;Psat0s3165g0080.2;Psat3g194080.1		Psat0s3165g0080.1;Psat0s3165g0080.2	335	Psat0s3165g0080.1;Psat0s3165g0080.2	25.377	24.5746	25.0985	25.17	25.4773	25.403	25.4454	25.284	22.893	23.8412	23.9093	21.9106	24.8357	25.0622	25.3568	24.9487	24.8009	25.3483	25.1363	25.1293	25.2353	24.9754	25.1275	25.0515	24.7315	24.4747	23.9068	23.9663	24.9304	25.0315	24.8052	25.1296	24.2699	23.9163	24.8794	24.4199	25.6119	25.4702	25.6274	25.6224	25.6042	25.6954	25.4795	25.7709	25.471
Psat0s3170g0040.1		Psat0s3170g0040.1	336	Psat0s3170g0040.1	23.0303	22.9775	21.9345	22.7983	23.2684	22.8432	22.6731	23.3081	22.7671	22.5515	21.8064	21.8642	22.8491	22.6026	22.2079	21.7121	23.5244	23.4558	23.4475	20.9923	22.9708	23.2718	22.8751	23.2054	22.2936	22.0748	21.8412	22.0201	22.0744	22.8073	23.0754	21.8768	23.0958	22.8408	22.6005	24.1717	22.5525	21.576	22.0122	22.696	22.5237	22.4884	22.8273	22.8554	22.189
Psat0s3176g0120.1		Psat0s3176g0120.1	338	Psat0s3176g0120.1	21.9483	26.4579	22.4026	21.8395	22.6448	21.6833	21.1805	26.6497	22.0374	26.1604	26.0366	26.2299	21.1271	26.0383	25.9577	26.0133	21.6167	23.2349	22.63	23.0583	22.1076	26.0593	21.7353	26.7024	22.3192	21.2474	26.4394	22.2289	25.9746	21.3742	26.0261	26.1371	23.0176	22.2355	22.432	22.6798	22.7684	22.9528	22.6204	22.3647	22.1819	21.7861	22.3904	22.5693	22.9132
Psat0s3211g0080.1;Psat0s3211g0080.3;Psat0s3211g0080.2		Psat0s3211g0080.1;Psat0s3211g0080.3;Psat0s3211g0080.2	340	Psat0s3211g0080.1;Psat0s3211g0080.3;Psat0s3211g0080.2	23.6991	23.4656	23.7302	24.0323	23.7617	24.1186	24.0282	24.228	22.3111	22.3113	23.4289	22.9299	23.4244	23.0807	23.4345	23.5814	23.3111	22.8342	22.6913	21.2793	23.9916	24.4057	24.5743	23.982	21.8141	23.2127	22.7659	22.7988	23.826	23.8437	23.9533	24.0174	23.1063	22.0416	23.2231	21.6151	24.2247	24.412	24.4175	24.5383	23.4768	23.2478	23.8986	23.8386	24.4599
Psat0s3216g0080.1		Psat0s3216g0080.1	342	Psat0s3216g0080.1	22.8033	23.0852	22.8925	23.0354	22.7676	22.6763	22.3736	22.6846	23.2136	22.9017	21.8584	22.2533	21.3043	21.8557	21.5333	21.8058	22.387	22.639	23.0567	23.5435	22.703	22.4232	22.4818	22.6599	21.6042	21.7364	21.9193	21.526	22.0728	22.2945	22.2289	22.2631	23.2573	22.832	21.7353	23.5845	22.7552	22.8114	22.8209	22.5206	22.3196	22.7091	22.5093	22.7124	21.8693
Psat0s3221g0120.1;Psat0s3221g0120.2;Psat7g170840.1		Psat0s3221g0120.1	343	Psat0s3221g0120.1	23.2831	22.5118	22.9108	22.7894	22.0515	21.1814	21.7483	22.5519	22.7368	22.7185	21.4953	21.6195	24.0656	24.9587	25.0737	24.7477	21.2428	22.7347	24.3946	22.1343	23.2584	23.6021	22.7237	22.4469	22.077	21.6433	21.6462	22.1035	21.3982	23.2087	22.3069	22.6336	22.6833	22.0065	22.6494	22.2916	22.1362	22.8649	22.6492	22.6247	23.6399	23.0409	22.5492	21.5636	22.1654
Psat0s3224g0200.1		Psat0s3224g0200.1	344	Psat0s3224g0200.1	22.5263	21.7459	22.8407	22.3482	22.5721	21.3628	21.634	21.46	22.2011	22.8245	22.3871	22.6749	21.6823	22.1245	21.9013	21.6384	25.2568	25.2403	25.5176	24.9396	22.3537	21.6997	21.0156	22.388	21.922	22.1431	22.0808	21.8951	22.3111	21.1156	21.5761	22.4995	25.1069	25.2093	25.6009	25.632	21.8791	21.9088	22.839	22.0166	21.9499	21.51	22.3115	21.8066	22.3866
Psat0s3231g0040.1;Psat0s3231g0040.2;Psat0s3231g0040.3;Psat0ss777g0160.1;Psat1g158320.1;Psat0s2790g0120.1		Psat0s3231g0040.1;Psat0s3231g0040.2	345	Psat0s3231g0040.1;Psat0s3231g0040.2	23.418	22.8633	22.9825	23.3744	22.6736	22.6821	22.9272	22.91	21.6749	21.9252	22.4698	21.998	22.9645	23.2387	23.3661	23.1586	22.4478	21.4826	22.6335	22.4465	23.492	23.2812	23.5334	23.1082	22.9912	23.0221	22.7511	22.6698	23.2985	23.1234	23.0293	23.1971	22.236	23.1897	22.8387	22.2386	23.4051	23.3228	23.2721	23.2135	23.5458	23.7682	23.552	23.5453	22.7509
Psat0s3244g0040.1		Psat0s3244g0040.1	349	Psat0s3244g0040.1	23.4028	23.7604	22.2628	21.6555	23.7539	22.8417	23.6164	23.5683	22.142	22.4411	21.9968	22.0492	22.6283	22.8331	22.7698	21.3956	23.636	21.7432	24.2814	22.2968	22.764	22.4904	23.0395	22.7123	22.4373	22.3052	22.4289	21.723	21.8371	21.8634	22.1148	22.3189	25.3019	25.0796	25.5504	26.8348	23.4225	22.5564	23.8379	22.7737	22.8537	23.1709	21.8784	22.5872	21.9262
Psat0s3258g0040.1		Psat0s3258g0040.1	350	Psat0s3258g0040.1	21.6811	21.7018	21.6785	22.4288	22.7902	22.7729	21.5875	21.6387	23.2425	21.9498	21.6823	21.9836	22.4617	21.3137	21.7809	22.1212	22.3252	22.1327	22.7697	23.4718	21.707	20.7432	22.0161	21.5044	22.5946	21.511	22.2219	20.9859	20.6573	22.1375	21.2233	22.1022	23.3486	21.9539	21.9917	23.152	22.3596	21.2664	21.6247	22.0632	22.4207	21.7887	21.4749	21.5423	21.5215
Psat0s3268g0280.1;Psat1g093440.1		Psat0s3268g0280.1;Psat1g093440.1	351	Psat0s3268g0280.1;Psat1g093440.1	21.5876	22.6764	21.727	21.9729	22.6419	21.4143	22.1956	21.3263	22.157	22.4262	21.2702	22.1005	22.6515	22.2712	22.5056	22.859	21.1473	22.034	22.9923	22.615	21.8923	22.4956	21.4366	22.2854	22.1973	22.236	21.6489	21.7242	22.2984	22.6896	22.15	22.5901	22.3664	23.6135	23.9046	22.7086	22.137	21.5257	22.1691	22.0425	22.3724	22.5352	22.052	21.4141	22.0095
Psat0s3342g0120.1		Psat0s3342g0120.1	353	Psat0s3342g0120.1	21.2876	22.679	21.9232	21.6155	22.4594	21.8591	22.4285	22.0676	25.5533	24.0706	24.4909	24.1486	22.216	21.934	22.4045	22.1807	21.386	23.1045	22.8814	22.2081	21.5238	22.0933	21.9025	21.2379	24.7172	24.8615	24.7181	24.3514	22.6367	23.7528	22.1268	21.6554	23.4852	21.9826	21.4875	24.0688	22.7462	21.8685	22.0092	21.8679	22.0968	21.0498	22.9797	22.3704	22.1838
Psat0s3362g0080.1		Psat0s3362g0080.1	355	Psat0s3362g0080.1	21.7609	22.7505	22.5142	21.7986	21.8689	22.0696	21.6177	20.8727	21.6596	22.5017	23.1433	23.0141	23.2479	22.3433	21.6472	22.9776	22.8322	22.3206	22.6753	22.0512	21.6573	22.0986	21.5083	22.0876	23.2086	22.9922	23.2035	23.7264	22.825	22.8665	22.7696	22.9958	22.6676	23.3655	22.8407	23.7899	22.3537	22.9741	21.954	22.3322	22.6587	22.274	22.0775	22.071	22.2464
Psat0s3378g0040.4;Psat0s3378g0040.2;Psat0s3378g0040.10;Psat0s3378g0040.1;Psat0s3378g0040.9;Psat0s3378g0040.8;Psat0s3378g0040.7;Psat0s3378g0040.6;Psat0s3378g0040.5;Psat0s3378g0040.3		Psat0s3378g0040.4;Psat0s3378g0040.2;Psat0s3378g0040.10;Psat0s3378g0040.1;Psat0s3378g0040.9;Psat0s3378g0040.8;Psat0s3378g0040.7;Psat0s3378g0040.6;Psat0s3378g0040.5;Psat0s3378g0040.3	356	Psat0s3378g0040.4;Psat0s3378g0040.2;Psat0s3378g0040.10;Psat0s3378g0040.1;Psat0s3378g0040.9;Psat0s3378g0040.8;Psat0s3378g0040.7;Psat0s3378g0040.6;Psat0s3378g0040.5;Psat0s3378g0040.3	23.4376	23.1287	22.8614	23.3049	23.6988	23.3551	23.1884	21.9377	23.5014	22.8358	22.4738	21.5926	23.4046	22.9429	22.8094	22.9473	23.0121	22.4795	22.349	22.3607	23.126	23.1931	23.4658	23.2279	23.0423	22.835	23.3499	23.2122	22.356	22.8447	21.4619	23.1664	23.0491	22.8811	23.2404	22.8956	22.9847	21.2474	20.577	23.0414	22.949	22.8164	23.0489	23.1891	23.3918
Psat0s3389g0120.1		Psat0s3389g0120.1	358	Psat0s3389g0120.1	22.0954	21.7565	21.7137	21.9764	22.0919	21.7899	22.1961	22.2163	22.1764	22.7278	22.6596	22.6527	22.1452	22.565	21.8488	21.9468	22.9453	22.9845	23.1697	22.977	22.3595	21.9441	22.2381	21.7813	22.9174	22.7951	23.0375	22.3872	22.7547	22.5771	22.3278	22.277	23.4233	23.3549	22.6376	23.3093	22.3978	21.9213	21.4465	21.6704	22.2386	22.0651	23.1436	21.8224	22.2518
Psat0s3397g0080.1;Psat7g196240.1;Psat1g159400.1;Psat1g159160.1		Psat0s3397g0080.1	359	Psat0s3397g0080.1	22.5635	21.8816	21.8573	22.1325	21.6274	21.2886	21.726	21.626	22.912	22.5128	22.4	22.059	23.3788	23.2857	22.9417	23.0265	21.976	22.6369	24.3742	22.9527	22.4672	22.5214	22.5782	22.2764	23.7216	23.3145	23.8533	23.8566	23.5902	23.3498	23.5805	23.0622	22.8002	23.5234	23.1179	22.4224	22.4642	22.5787	22.6748	22.4245	22.4608	21.0376	21.8497	21.1174	22.5494
Psat0s3400g0080.1		Psat0s3400g0080.1	361	Psat0s3400g0080.1	22.9332	22.9385	22.8171	23.0133	21.9651	22.4783	22.4647	22.4108	22.0236	22.8267	22.8226	23.2181	22.7992	22.7315	22.6515	22.4704	21.9989	22.2529	22.4298	21.6577	22.8347	23.0329	23.0926	22.8958	22.8787	22.9173	22.7556	22.8677	23.0462	22.8899	23.0163	22.7265	23.2823	22.4896	21.9274	22.8681	22.7301	22.8856	22.564	22.681	22.9564	22.8539	22.9482	22.9662	22.7306
Psat0s3405g0040.1;Psat0s3405g0040.2		Psat0s3405g0040.1;Psat0s3405g0040.2	362	Psat0s3405g0040.1;Psat0s3405g0040.2	23.4643	23.1376	22.7653	23.508	24.4598	24.1966	24.1919	24.57	22.5039	23.2933	22.8964	23.0854	23.2231	22.9564	22.9715	23.3244	24.6837	24.081	23.9162	24.444	23.8328	23.6469	24.2195	23.9802	22.5639	23.1254	23.1413	22.7339	23.0358	23.4201	23.1622	22.3011	24.1352	24.2914	24.2721	24.1985	23.1852	23.2974	23.5773	23.3038	23.1923	22.92	23.4575	23.4284	23.8641
Psat0s3405g0080.2;Psat0s3405g0080.1		Psat0s3405g0080.2;Psat0s3405g0080.1	363	Psat0s3405g0080.2;Psat0s3405g0080.1	22.6313	22.6381	22.5533	22.9129	23.2051	23.2333	23.3693	23.5248	23.0238	22.4912	22.0834	22.2071	22.5974	22.4464	22.5699	22.4106	22.7249	21.9703	22.0884	22.1932	23.0159	23.1447	23.5266	23.1229	22.0736	22.3104	22.0595	22.1053	22.2954	22.726	22.411	22.5521	23.2413	23.2984	23.5522	23.6441	22.5836	22.614	22.806	22.7347	22.6048	22.5071	22.8103	22.6878	23.2926
Psat0s3407g0040.1;Psat4g169720.1;Psat5g202200.1		Psat0s3407g0040.1	364	Psat0s3407g0040.1	25.7661	25.6217	25.5237	25.6858	25.5428	25.6641	26.0156	26.0001	26.068	25.9063	25.8361	26.0825	25.8334	26.1088	26.1024	25.9828	25.8792	25.746	25.6334	25.7965	25.6642	25.5913	25.7471	25.8868	26.1539	26.0566	25.8247	25.9384	26.0654	25.7337	26.0347	25.9372	25.3539	25.3442	25.4149	25.2665	25.5577	25.7725	25.8968	25.9465	25.8311	25.7008	25.4614	25.6364	25.7349
Psat0s3456g0080.1		Psat0s3456g0080.1	367	Psat0s3456g0080.1	22.2506	22.3071	22.1598	22.3738	22.4935	21.4545	21.9182	22.2625	22.2815	22.3444	22.0165	22.6201	21.9644	22.1229	21.8424	22.1893	21.5967	23.0536	22.4973	22.9691	21.7272	21.5858	21.1163	22.0349	22.4828	22.5259	22.1993	22.0237	22.8346	22.2944	22.3816	21.04	22.4776	22.3289	21.8113	22.5987	21.0657	22.1337	22.1488	22.5289	22.1646	22.5328	21.9502	22.078	22.019
Psat0s3458g0040.2;Psat0s3458g0040.1;Psat7g250560.1;Psat0s2152g0040.1;Psat5g186400.1		Psat0s3458g0040.2;Psat0s3458g0040.1;Psat7g250560.1	368	Psat0s3458g0040.2;Psat0s3458g0040.1;Psat7g250560.1	23.7335	22.1177	23.7817	23.4403	21.9483	21.9005	22.4136	23.597	22.2141	20.9056	23.2281	22.7768	23.8837	25.976	24.7215	26.2591	22.246	22.394	22.0465	23.0922	23.1019	22.1632	23.6639	23.93	25.3929	25.3374	25.5784	24.4767	24.8914	24.3988	24.6816	24.5118	21.8701	22.779	22.957	22.1036	23.9898	23.4621	21.287	24.4554	24.0746	23.8872	23.6963	23.7794	24.3193
Psat0s3493g0080.1		Psat0s3493g0080.1	372	Psat0s3493g0080.1	23.5134	23.3316	23.4634	23.1553	22.9898	24.1293	22.9046	23.362	22.2552	23.1315	22.9017	22.926	24.2613	23.9547	24.4746	24.0184	24.1534	23.5052	24.2679	24.2372	22.5093	22.7083	23.0726	22.778	21.973	22.2012	22.1867	22.9484	22.8592	22.888	22.8419	23.0835	24.5207	24.6101	23.798	23.3187	22.3478	22.5077	22.1536	22.6013	23.8005	22.7346	22.8712	24.177	22.7879
Psat0s3493g0120.1		Psat0s3493g0120.1	373	Psat0s3493g0120.1	21.5252	21.6528	22.3851	22.4402	22.4584	22.137	22.1266	21.4892	21.5245	21.4279	21.9346	21.9782	22.3069	21.9073	22.1737	21.9705	21.7558	22.1155	23.7209	21.8218	21.1764	22.1702	21.9726	21.5503	21.8073	22.3645	22.7042	21.6255	22.2189	21.7578	22.1127	22.6758	21.5054	22.8143	22.4217	23.7431	22.0911	22.5082	22.4262	22.1073	21.8823	22.0646	21.4966	21.8568	23.2015
Psat0s3507g0080.1		Psat0s3507g0080.1	375	Psat0s3507g0080.1	22.62	23.0747	22.8886	22.0276	21.5502	21.7108	21.5461	22.5405	22.2583	22.3265	23.5634	22.617	23.2838	23.1294	22.9928	23.0893	21.9439	21.4719	21.8175	22.2217	21.7162	21.7988	22.012	21.7927	23.2992	22.6522	23.9331	23.0499	21.8096	21.6075	22.7806	22.0627	22.5861	22.3271	23.0693	22.9146	22.1586	22.1701	21.9395	22.3811	22.8039	22.2925	21.8585	22.4741	21.8907
Psat0s350g0040.1;Psat2g184240.1;Psat4g020360.1;Psat2g184240.2;Psat7g170360.1		Psat0s350g0040.1	376	Psat0s350g0040.1	20.7768	20.8685	20.6287	22.5708	21.8986	21.403	22.8278	22.6015	22.3972	22.5558	20.9762	22.6757	22.2192	21.6264	21.4434	21.4763	22.2523	22.8539	23.0019	22.6942	21.2783	21.7562	21.4879	21.7939	20.1248	20.7434	22.6882	22.1807	21.7748	21.4467	21.8285	21.7761	22.3456	21.943	22.5592	22.7827	22.1073	21.1033	22.4559	21.9185	22.1272	21.9494	22.0941	22.1682	22.2806
Psat0s350g0080.1		Psat0s350g0080.1	377	Psat0s350g0080.1	22.5087	21.8158	22.5181	22.0999	20.8104	22.6183	22.2929	21.494	21.7552	22.2604	22.2542	22.4359	22.951	23.9127	23.9766	23.7904	22.9403	21.7312	23.2774	22.7368	22.0203	22.781	22.3968	21.8942	21.8263	22.4984	21.5417	21.8788	21.8887	22.7799	22.8832	22.9748	22.5802	21.7776	22.2743	23.285	22.0671	21.7155	22.3835	21.7727	22.0903	22.0366	21.472	22.539	22.2998
Psat0s3525g0040.2;Psat0s3525g0040.1		Psat0s3525g0040.2;Psat0s3525g0040.1	379	Psat0s3525g0040.2;Psat0s3525g0040.1	22.3797	22.4234	22.2587	22.504	22.789	22.6462	21.3002	22.2973	20.7203	21.6626	21.6059	22.4238	22.0031	21.2934	21.1556	21.5151	22.4836	23.5437	23.2389	21.2682	22.6305	22.5201	21.8061	22.5283	22.0704	22.1126	22.1595	22.1949	21.906	22.2604	22.1164	22.3313	23.5621	22.6895	23.2116	21.9156	22.7337	22.6828	22.3358	22.3837	22.2475	22.4711	22.5304	22.7732	22.0051
Psat0s3525g0080.1		Psat0s3525g0080.1	380	Psat0s3525g0080.1	23.9801	21.6255	21.6772	24.0791	23.5577	22.7594	24.2832	24.1803	21.8519	24.7098	24.6822	24.5882	24.4585	24.004	23.7925	23.9324	22.5561	21.5721	22.7679	22.2026	24.1649	24.4616	24.0231	24.1672	24.0345	24.1085	24.0331	23.9121	23.851	23.971	24.3266	22.2173	22.3208	22.5884	21.9485	22.1183	22.0512	21.4676	22.4715	22.4528	22.2212	22.288	22.3709	23.8277	22.5903
Psat0s3525g0120.1;Psat0s3561g0080.1		Psat0s3525g0120.1	381	Psat0s3525g0120.1	25.8974	25.0951	25.2062	25.9967	25.1478	24.6147	24.8869	24.9271	25.6161	25.2739	25.3989	25.2869	26.0189	27.7439	27.627	27.7037	24.3075	23.4291	23.3605	24.2414	26.0936	24.9353	26.4274	25.1987	25.9806	25.7536	25.3506	25.5212	25.95	26.0668	25.9438	25.9955	24.7544	24.1781	24.9593	25.293	25.0978	25.1039	24.9577	25.4389	27.4749	27.5464	27.5633	27.6608	25.7165
Psat0s3540g0040.4;Psat0s3540g0040.2;Psat0s3540g0040.3;Psat0s3540g0040.1		Psat0s3540g0040.4;Psat0s3540g0040.2;Psat0s3540g0040.3;Psat0s3540g0040.1	385	Psat0s3540g0040.4;Psat0s3540g0040.2;Psat0s3540g0040.3;Psat0s3540g0040.1	21.1577	22.1966	21.1594	22.259	20.6957	21.3586	21.5111	22.7141	21.6187	22.7137	22.3569	22.1934	22.3609	21.5219	21.74	21.3916	22.5587	23.0175	23.2315	22.4881	21.6143	21.6321	21.9098	21.5201	22.2314	22.3702	21.4441	22.7715	21.8494	22.2246	21.3891	21.5718	22.1803	23.2559	22.3452	23.4643	21.0705	21.0796	22.7535	22.48	21.1903	21.1628	21.1066	21.1212	22.1462
Psat0s3550g0040.1		Psat0s3550g0040.1	386	Psat0s3550g0040.1	22.0361	21.5851	21.6627	22.4006	21.437	22.1414	21.5349	21.8144	22.4122	23.6697	21.5641	23.4709	21.4936	21.7281	21.8879	22.5467	22.5203	22.5241	23.0487	22.1982	22.1444	21.4507	23.1809	21.8186	23.6801	23.2798	23.9465	23.6066	22.5405	21.7201	22.1869	22.2297	23.4141	22.2894	23.1383	23.4983	21.906	22.6874	22.2922	21.9638	21.9366	21.6477	21.6889	23.0384	22.3084
Psat0s3560g0080.1		Psat0s3560g0080.1	387	Psat0s3560g0080.1	25.0753	24.8542	24.6959	24.9711	21.9655	22.5045	22.5158	22.2622	21.9024	22.3128	23.5931	22.7054	21.4017	24.8924	25.0316	24.5996	22.186	21.752	22.0106	22.8228	24.2046	24.2797	22.7699	21.3488	22.2159	24.8754	21.617	24.9124	22.0474	25.1847	20.4774	25.0848	22.5287	22.3483	23.7542	22.6722	24.9715	25.0301	23.9742	24.8323	25.1156	24.8119	21.5564	25.0847	24.635
Psat0s3561g0040.1		Psat0s3561g0040.1	388	Psat0s3561g0040.1	25.0978	24.8515	24.8508	24.9514	22.835	21.9943	22.0811	22.8112	24.6733	25.3263	25.1867	25.0335	25.3767	25.1836	24.8962	24.97	22.1232	23.0361	23.1263	22.4079	21.5597	22.8141	23.218	23.2931	25.1622	25.2303	25.1084	25.4265	25.1358	25.1901	25.8479	25.088	22.2998	22.2651	22.8948	22.7096	25.0407	25.1578	25.2098	25.2009	24.9668	24.9371	24.2332	24.8507	23.9628
Psat0s356g0040.1		Psat0s356g0040.1	389	Psat0s356g0040.1	22.1537	21.4635	21.7971	22.2243	22.3663	22.156	22.0088	22.2605	23.3692	22.2872	22.1614	22.1106	21.7834	21.35	21.7291	22.0447	21.9446	22.5025	22.5629	22.223	21.341	22.1055	22.3901	22.9096	22.5942	22.8645	22.4254	22.2669	22.2966	22.4922	22.7337	23.0704	22.7561	22.6593	23.4492	21.3288	21.6481	22.2776	21.6646	22.2927	20.7082	21.7273	21.101	21.0206	21.8623
Psat0s3577g0160.1;Psat0s3577g0120.1		Psat0s3577g0160.1	390	Psat0s3577g0160.1	23.2304	23.3508	23.2691	22.9182	22.5383	22.911	21.1183	22.9012	22.9482	22.5986	22.7507	21.9859	23.061	23.1793	22.9094	22.9787	22.0273	21.9834	23.4387	23.0568	22.9125	23.3099	22.9918	22.8302	23.4901	23.2811	23.1427	23.7908	23.3625	23.5298	23.1712	23.3191	22.137	23.6926	22.4484	23.9965	23.0695	23.3815	22.8704	23.2345	22.607	22.7606	22.894	22.6275	22.8136
Psat0s3599g0120.1		Psat0s3599g0120.1	392	Psat0s3599g0120.1	25.3579	25.5984	25.5301	25.1671	25.2278	25.3944	25.2764	24.9771	26.2457	25.823	25.8555	26.0096	25.8686	25.6728	25.6188	25.6729	26.9214	26.998	27.0821	27.0386	25.275	25.4414	25.1934	25.4597	25.5893	25.6176	25.7273	26.2306	25.5455	25.6316	25.5258	25.6174	27.2057	27.0693	27.1069	27.0264	25.541	25.4974	25.567	25.3778	25.6511	25.4728	25.4575	25.5849	25.4969
Psat0s3602g0040.1		Psat0s3602g0040.1	393	Psat0s3602g0040.1	25.165	25.1994	24.9555	25.7735	25.3046	25.1893	25.9586	25.5109	21.9393	25.1237	24.6857	24.7787	25.0399	26.099	25.8834	25.9147	25.5347	24.6187	25.0948	25.1167	25.4656	25.1428	25.5663	25.392	25.5125	25.5933	25.099	22.8883	25.7908	25.5884	25.8882	25.4199	25.0694	24.4981	24.2329	24.8737	25.2854	25.2299	25.6586	25.5272	25.6629	25.8103	25.4473	25.6213	25.1
Psat0s3604g0040.1		Psat0s3604g0040.1	394	Psat0s3604g0040.1	21.4058	22.6555	22.0241	21.7428	21.6905	22.3535	21.2018	21.6815	22.258	21.8758	21.3278	22.3611	21.6105	21.9181	21.7321	21.8401	21.9417	22.5034	21.9004	21.9289	21.4425	21.463	21.3187	22.5135	22.1518	21.6641	21.8756	22.5299	22.0083	21.7185	22.1626	21.3906	22.1384	21.7559	23.7959	21.7934	22.254	22.0528	21.6984	21.6242	21.5423	21.9311	21.7226	21.9058	22.2141
Psat0s3617g0080.1		Psat0s3617g0080.1	395	Psat0s3617g0080.1	23.0133	22.8662	22.4698	22.9181	22.1127	22.0996	22.5944	22.8704	21.128	22.4462	21.8347	22.6796	23.0301	22.5685	22.2157	22.1729	22.7283	22.8167	22.3165	22.7678	22.413	22.6111	22.4089	22.0279	21.6774	21.1707	21.898	21.4873	22.5781	22.6587	22.3754	22.8852	23.8022	23.3726	24.2469	23.1642	22.8602	22.8737	22.5785	22.805	22.199	22.7876	22.7922	22.7521	21.6067
Psat0s3643g0040.1;Psat0s3643g0040.2;Psat1g095120.1;Psat0s2008g0040.2;Psat0s2008g0040.4;Psat0s2008g0040.3		Psat0s3643g0040.1;Psat0s3643g0040.2	398	Psat0s3643g0040.1;Psat0s3643g0040.2	22.2312	21.8286	22.3074	21.5744	21.4283	22.3863	21.8429	22.1547	22.474	22.3778	22.4662	22.0354	22.4553	21.9531	22.5379	22.891	27.1156	27.0843	27.1537	27.2613	22.2715	21.6283	21.4248	22.9015	21.5301	21.284	21.2068	22.7375	22.6608	21.9436	22.4185	21.473	27.5059	27.8184	27.5685	27.382	22.2705	22.8832	22.5759	21.3258	22.0199	22.7137	21.1678	21.7122	22.5561
Psat0s3645g0160.1;Psat7g155680.1;Psat6g101720.1;Psat0s11345g0040.1;Psat0s3881g0040.1		Psat0s3645g0160.1;Psat7g155680.1;Psat6g101720.1	399	Psat0s3645g0160.1;Psat7g155680.1;Psat6g101720.1	21.2398	21.1516	22.2471	21.8749	25.3975	24.6819	24.5808	25.1211	22.3591	23.6946	23.5804	23.6357	21.6916	22.282	21.6645	23.3869	25.3013	25.4722	25.5171	25.5812	24.32	24.2755	24.7662	24.7112	21.682	23.2641	22.9192	23.2401	23.7229	21.5232	21.8801	22.0521	26.0691	26.0794	25.4644	25.6348	21.6375	22.7898	22.3126	21.8844	22.4866	22.2771	22.8324	21.671	22.8084
Psat0s3656g0080.1;Psat0s3656g0080.2		Psat0s3656g0080.1;Psat0s3656g0080.2	401	Psat0s3656g0080.1;Psat0s3656g0080.2	23.096	22.6743	22.8107	23.1662	20.9775	22.4894	22.9173	21.4805	21.844	23.8333	23.2561	23.3054	24.1772	24.265	24.0436	24.2078	22.3296	22.284	22.0783	22.3407	22.8299	22.8672	23.4144	22.9956	25.0209	24.7826	24.9246	25.1747	24.0969	24.1346	23.6091	24.1448	22.9725	22.9698	21.6848	22.7945	22.5189	21.5729	23.1354	21.8562	21.5496	23.0947	23.0836	22.1225	22.4593
Psat0s3731g0160.1;Psat0s1342g0040.1;Psat1g196320.1;Psat6g015240.1;Psat5g153280.1;Psat2g002280.1;Psat2g002200.1;Psat3g008640.1;Psat7g138600.1;Psat3g008600.1		Psat0s3731g0160.1	404	Psat0s3731g0160.1	23.1115	22.8315	22.6305	23.2026	22.2889	19.9466	20.8553	20.6004	19.6836	23.5265	23.3077	23.346	22.4692	22.6941	22.0605	22.7706	21.3499	22.7505	22.8945	22.3446	20.9603	22.2237	21.6698	22.1176	23.9865	24.1648	24.2368	24.3905	23.3851	23.5129	23.6099	23.1383	23.2918	22.1361	21.8324	22.5653	20.3095	21.7015	20.9087	22.1351	22.2766	21.6552	21.8624	21.8865	20.7541
Psat0s3755g0120.2;Psat0s3755g0120.1		Psat0s3755g0120.2;Psat0s3755g0120.1	406	Psat0s3755g0120.2;Psat0s3755g0120.1	22.6844	22.334	22.5568	22.7564	23.2141	23.4122	23.5588	24.035	22.6672	22.5717	22.7724	21.8191	21.9683	23.0324	22.7953	23.3637	23.4478	22.6141	22.8145	22.8897	22.9782	22.8103	23.2417	23.4692	22.5694	22.9167	22.4151	22.9103	22.9011	22.4204	22.6101	22.1959	22.0267	22.7564	21.143	22.3281	22.9355	21.8674	22.9918	22.6773	22.8058	22.1213	22.6536	21.8252	22.1344
Psat0s3779g0080.1		Psat0s3779g0080.1	411	Psat0s3779g0080.1	25.005	27.9317	26.2113	26.7075	31.2841	29.4307	29.765	30.2359	22.0963	21.8961	22.1132	22.7476	23.3691	21.1334	21.6247	22.1056	31.2334	32.1104	32.196	31.8341	24.3322	21.8427	24.4613	26.1298	21.7288	22.7428	21.5512	21.6048	22.0747	21.5935	22.0234	21.5729	27.9293	27.5744	28.8029	29.4236	21.1721	22.3797	23.0626	22.4195	22.8893	21.6377	27.9607	26.3653	30.9217
Psat0s3798g0120.1;Psat0s3798g0120.12;Psat0s3798g0120.4;Psat0s3798g0120.2;Psat0s3798g0120.13;Psat0s3798g0120.9;Psat0s3798g0120.3;Psat0s3798g0120.6;Psat0s3798g0120.15;Psat0s3798g0120.8;Psat0s3798g0120.16;Psat0s3798g0120.14;Psat0s3798g0120.5;Psat0s3798g0120.11;Psat0s3798g0120.10;Psat0s3798g0120.17;Psat0s3798g0120.7		Psat0s3798g0120.1;Psat0s3798g0120.12;Psat0s3798g0120.4;Psat0s3798g0120.2;Psat0s3798g0120.13;Psat0s3798g0120.9;Psat0s3798g0120.3;Psat0s3798g0120.6;Psat0s3798g0120.15;Psat0s3798g0120.8;Psat0s3798g0120.16;Psat0s3798g0120.14;Psat0s3798g0120.5;Psat0s3798g0120.11;Psat0s3798g0120.10;Psat0s3798g0120.17;Psat0s3798g0120.7	412	Psat0s3798g0120.1;Psat0s3798g0120.12;Psat0s3798g0120.4;Psat0s3798g0120.2;Psat0s3798g0120.13;Psat0s3798g0120.9;Psat0s3798g0120.3;Psat0s3798g0120.6;Psat0s3798g0120.15;Psat0s3798g0120.8;Psat0s3798g0120.16;Psat0s3798g0120.14;Psat0s3798g0120.5;Psat0s3798g0120.1	23.3853	22.9389	23.0228	23.3277	22.8181	23.4113	23.0772	23.1674	22.138	22.8965	22.7123	22.2578	22.6018	23.4109	23.5987	23.42	22.5096	23.2334	23.2021	23.8204	23.8445	23.8657	23.3322	23.4585	21.5627	20.9705	22.287	22.0684	22.9571	23.2486	22.7166	23.4423	22.647	22.1946	21.4462	23.6333	23.7616	23.6543	23.5336	23.7086	23.6426	23.3019	23.7174	23.7885	23.7912
Psat0s3831g0160.1;Psat0s3831g0160.2;Psat0s3831g0160.5;Psat0s3831g0160.4;Psat0s3831g0160.3		Psat0s3831g0160.1;Psat0s3831g0160.2;Psat0s3831g0160.5;Psat0s3831g0160.4;Psat0s3831g0160.3	414	Psat0s3831g0160.1;Psat0s3831g0160.2;Psat0s3831g0160.5;Psat0s3831g0160.4;Psat0s3831g0160.3	25.5505	25.023	25.3255	25.2451	25.1045	24.988	24.7275	24.6597	24.5262	23.5537	24.5984	23.4886	25.2872	25.5735	25.464	25.5386	24.0386	21.2396	21.9655	23.8498	25.494	25.5227	24.7348	25.5273	25.1354	25.5534	25.2019	24.9372	25.4775	25.2911	24.8348	25.1904	22.8135	23.1773	22.0674	22.9087	25.3144	25.3864	25.195	25.3817	25.1854	25.0953	24.6855	24.7494	24.4853
Psat0s3833g0040.1;Psat7g005040.2;Psat7g005040.1		Psat0s3833g0040.1	415	Psat0s3833g0040.1	22.121	22.2495	22.2292	22.2941	21.6493	22.7505	22.415	22.6072	23.2602	22.2045	21.1848	21.8758	22.8539	21.9945	22.2955	22.6346	21.5489	22.5663	22.8187	22.0578	22.7024	21.827	22.7205	22.6273	22.0444	21.6195	20.9096	22.3582	22.1173	22.2368	22.0756	22.2164	22.97	22.7602	22.7887	22.8997	22.519	22.2789	22.7764	22.6758	22.2407	22.1473	22.6381	21.9612	22.1262
Psat0s3887g0040.1;Psat6g123760.1;Psat0s3373g0120.1		Psat0s3887g0040.1	417	Psat0s3887g0040.1	22.2761	22.1649	21.9129	22.3074	22.0048	20.9376	21.8627	21.7238	23.1098	21.9718	22.6585	22.6832	22.0503	21.9828	22.0787	21.6729	21.0692	23.007	22.0949	22.9165	22.0318	21.6633	22.2419	21.5986	21.914	22.5613	22.3576	22.1547	21.3437	21.7875	22.3381	22.5286	22.7276	22.5768	21.8855	22.6598	21.1711	21.7159	22.7876	21.6898	21.6159	21.9539	21.6789	21.626	22.1606
Psat0s3906g0040.1		Psat0s3906g0040.1	419	Psat0s3906g0040.1	22.7485	21.3011	21.6037	21.8831	21.7528	21.8984	22.4879	22.4913	22.29	23.7278	24.0283	24.0334	23.8741	24.4163	23.5713	24.3725	23.1769	23.0575	22.9517	23.6458	22.4891	22.4912	21.6278	22.1499	23.4811	23.5908	23.5457	23.3522	23.6323	23.7104	23.986	23.5951	23.2001	22.2091	23.1671	23.4625	22.3056	21.144	22.2778	22.3062	22.2668	22.3326	22.0451	22.4219	22.9887
Psat0s3922g0040.1		Psat0s3922g0040.1	421	Psat0s3922g0040.1	21.4121	22.3789	22.6591	21.5182	21.8088	21.7735	22.3035	21.8708	22.3564	22.807	22.0275	21.9084	20.8751	22.5569	22.6859	22.9448	22.3689	22.2474	21.993	21.9988	21.2315	21.3075	22.0565	20.8274	20.8588	22.3405	21.4088	22.4203	22.1864	21.2814	21.203	21.8009	21.8259	22.9957	23.7286	23.6407	21.359	21.2097	21.1938	21.366	23.2642	21.6867	20.7216	22.8629	21.4993
Psat0s3927g0040.2;Psat0s3927g0040.1;Psat0s3927g0040.5;Psat0s3927g0040.4;Psat0s3927g0040.3		Psat0s3927g0040.2;Psat0s3927g0040.1;Psat0s3927g0040.5;Psat0s3927g0040.4;Psat0s3927g0040.3	422	Psat0s3927g0040.2;Psat0s3927g0040.1;Psat0s3927g0040.5;Psat0s3927g0040.4;Psat0s3927g0040.3	24.1256	24.1465	24.1871	24.0429	24.392	24.4151	24.2653	24.0962	24.5728	24.2479	24.4798	24.3527	24.2012	23.9739	24.1315	23.9803	25.6758	25.523	25.4416	25.4499	24.2816	24.2562	24.2716	24.1945	24.087	24.1952	23.837	24.5683	23.8608	23.6802	24.1774	23.8248	24.7874	24.8223	24.2589	23.8986	24.0427	24.2017	24.1954	24.2112	23.9994	23.8496	24.1461	24.4078	24.422
Psat0s3930g0040.1;Psat1g197400.1		Psat0s3930g0040.1	423	Psat0s3930g0040.1	21.3361	22.6128	21.7988	22.2127	25.4865	23.5921	26.269	24.4387	22.2247	21.9867	22.3042	21.9177	21.9411	21.3853	22.8019	21.0973	28.7738	28.7087	28.8903	29.084	23.4429	26.1395	24.2108	23.66	21.7859	22.3429	21.2579	21.8448	21.2314	22.5651	22.5642	21.8168	28.7595	28.7757	28.732	28.4574	21.777	22.0866	22.1364	21.7063	21.2533	21.3487	21.6447	21.2568	21.0466
Psat0s3930g0080.1		Psat0s3930g0080.1	424	Psat0s3930g0080.1	24.8905	24.8523	24.657	24.8278	24.9781	25.1204	25.0685	25.2959	23.0997	24.7786	24.5187	24.7873	24.6148	24.8714	24.7541	24.7825	25.081	25.2418	24.493	24.5968	24.9852	25.0513	25.1181	25.1365	24.8763	24.7811	24.6352	24.385	24.6177	24.7012	24.5608	24.471	24.7201	24.7198	24.5867	24.9664	24.41	24.6925	24.7019	24.5859	24.7685	24.9056	24.7694	24.9965	25.1406
Psat0s3933g0040.1		Psat0s3933g0040.1	425	Psat0s3933g0040.1	22.0064	22.6607	22.1521	22.1349	21.4952	20.6521	21.3637	22.1025	21.9993	22.4847	21.3684	22.9431	22.8405	22.7792	22.456	22.6043	23.2233	23.3292	22.8809	22.4233	22.6129	22.1661	22.17	22.0562	20.947	21.3113	22.6596	21.1838	22.6636	22.9092	22.7119	23.0297	23.7035	22.9782	23.4725	23.6742	21.4712	22.9787	22.2059	22.3401	21.992	22.2159	22.2179	22.4127	22.3462
Psat0s3943g0080.1;Psat0s3943g0080.2		Psat0s3943g0080.1;Psat0s3943g0080.2	428	Psat0s3943g0080.1;Psat0s3943g0080.2	25.7359	26.2556	25.7719	25.4963	24.6367	25.0232	24.9198	24.8666	24.0475	25.3413	24.6181	25.3924	25.7458	25.7657	25.7188	25.8693	22.019	22.6034	22.0233	20.9573	25.4324	25.9097	25.8649	25.5725	25.9027	25.7921	26.0021	25.5439	25.3973	25.7092	25.217	25.6768	23.2231	22.5466	22.9905	22.7935	25.4442	25.374	24.9237	25.3569	25.7138	25.3978	25.8215	25.6409	25.0892
Psat0s3959g0040.1		Psat0s3959g0040.1	429	Psat0s3959g0040.1	22.2479	22.3666	21.8252	21.5565	27.5643	25.9143	22.3515	25.8582	22.4325	22.7174	22.3164	22.3023	21.5439	22.1464	22.4226	22.1474	22.2822	29.1832	26.5705	25.4017	21.2429	22.0936	22.6861	22.708	22.2732	21.9452	21.6882	21.4844	22.167	22.1238	22.7805	22.0415	23.6226	21.7307	23.2106	22.6726	22.4574	22.3971	22.1544	22.6078	22.4857	21.9534	22.0968	21.6161	24.7914
Psat0s4013g0080.1;Psat6g019600.1		Psat0s4013g0080.1	433	Psat0s4013g0080.1	21.2685	20.9578	20.4315	22.3443	22.1093	20.1245	22.6292	20.6167	24.0037	25.6318	25.5325	25.595	24.5673	24.7029	24.1905	24.7554	20.7024	21.9568	23.1916	23.4386	20.9602	21.4109	21.4394	21.0358	25.6718	25.6404	25.7014	25.5971	24.9677	24.7393	24.8535	24.4924	23.1887	22.9521	21.8005	22.7672	20.1264	21.2992	21.513	21.6981	21.9489	22.0565	20.9981	21.7299	21.7605
Psat0s401g0040.3;Psat0s401g0040.2;Psat0s401g0040.1;Psat6g190360.1		Psat0s401g0040.3;Psat0s401g0040.2;Psat0s401g0040.1	434	Psat0s401g0040.3;Psat0s401g0040.2;Psat0s401g0040.1	23.8856	23.7114	23.9981	23.8744	23.0983	23.7577	21.3884	24.4982	21.7668	24.0921	23.5237	23.7807	23.8538	23.9231	24.0343	23.8936	22.2962	22.1678	21.8878	23.0612	23.9286	24.0052	23.7624	24.2873	23.1527	23.3797	22.8699	23.229	24.5423	24.4408	24.5721	24.2592	22.2327	22.6051	22.0545	22.7927	24.3461	24.4109	24.5032	24.5107	24.0685	24.2721	24.0176	24.0311	23.7158
Psat0s4033g0120.1		Psat0s4033g0120.1	436	Psat0s4033g0120.1	21.8751	21.7842	21.1681	22.2415	22.1107	21.4246	20.9365	21.7333	21.6571	22.3634	22.121	22.1128	21.5645	22.2123	21.3785	21.1155	26.4634	25.8249	26.2157	26.2411	21.4072	21.9373	22.4335	22.345	22.4163	21.5652	22.368	22.3247	21.4119	22.7578	21.436	20.6299	26.3023	26.2082	26.4834	26.3064	21.8764	21.2518	23.2303	21.061	22.4824	21.7522	22.2254	21.9368	21.7841
Psat0s4033g0160.1		Psat0s4033g0160.1	437	Psat0s4033g0160.1	21.3594	21.4456	22.4537	21.7534	22.1106	21.2781	21.9457	21.0874	22.6131	22.7606	22.1935	22.644	22.2264	21.6921	21.6378	22.0115	23.4388	22.4035	22.5739	22.4037	22.237	21.1174	20.9778	22.1624	22.0842	22.3388	22.1497	22.3307	22.1139	22.1762	21.6039	21.9565	21.6219	21.9879	22.4404	23.4768	21.9194	22.1287	21.875	22.1334	21.9648	21.7213	21.7021	22.1462	22.1339
Psat0s4042g0040.1;Psat2g093080.2;Psat2g093080.1		Psat0s4042g0040.1;Psat2g093080.2;Psat2g093080.1	438	Psat0s4042g0040.1;Psat2g093080.2;Psat2g093080.1	22.0226	21.4072	21.8798	21.8345	22.1526	21.7696	22.3119	20.9001	22.5344	22.308	21.4648	22.2963	21.8344	22.1845	21.7336	21.2999	22.0224	22.2454	23.0959	23.2239	22.4356	22.1556	21.8641	21.4577	22.7332	22.5815	23.1689	22.9808	22.7586	22.6463	22.3657	22.3227	22.4073	22.0315	22.603	23.4226	21.6716	22.512	22.4925	22.394	22.335	21.5166	21.2924	21.156	23.2289
Psat0s4054g0040.1		Psat0s4054g0040.1	441	Psat0s4054g0040.1	24.0772	24.4145	24.2623	24.4117	24.2711	24.3032	23.9891	24.5422	22.3624	22.5086	23.7692	24.6937	24.0383	23.928	24.1952	23.8984	21.517	21.4686	22.8061	21.4392	23.8678	24.1527	23.839	22.1288	23.5068	23.8245	23.8812	23.6243	24.2718	24.3939	24.3463	24.2481	21.2942	23.1604	22.2214	22.7676	24.7449	24.0356	24.7954	23.9349	24.4079	24.3987	24.1327	24.3288	23.8262
Psat0s4055g0080.1		Psat0s4055g0080.1	442	Psat0s4055g0080.1	25.4714	28.0223	26.4009	27.3672	31.0781	30.4768	30.3206	30.6954	22.4033	22.2775	22.028	21.9132	22.7291	21.4308	21.7227	21.2996	31.1479	31.6941	31.7019	31.6113	29.1573	28.3212	29.6319	29.6663	22.5476	22.013	22.2268	21.7221	21.4202	22.563	21.9966	22.4991	32.1456	31.9249	32.0225	31.8067	22.4525	22.2757	22.6874	21.6111	22.0364	23.1609	27.948	27.0008	30.8428
Psat0s4061g0160.1;Psat1g110520.1		Psat0s4061g0160.1	443	Psat0s4061g0160.1	22.2108	22.4386	22.6077	22.3774	22.3653	22.8612	22.6438	21.5221	22.0481	21.7389	22.2836	22.8264	21.9159	21.6313	22.2608	22.2521	23.0024	22.668	22.0992	21.9858	22.6977	22.6155	21.3341	21.9799	22.2675	21.9032	21.931	21.9986	21.3352	21.915	22.1082	21.5751	22.1899	23.1823	23.1718	22.6714	23.1015	23.0979	23.1454	22.4909	22.5063	22.7369	22.5961	22.391	22.1423
Psat0s4071g0040.1;Psat0s4071g0040.2		Psat0s4071g0040.1;Psat0s4071g0040.2	446	Psat0s4071g0040.1;Psat0s4071g0040.2	21.9493	21.9736	21.8541	22.2241	22.0299	22.9981	22.4993	22.9779	22.1553	22.756	21.9637	21.5225	22.3539	21.0246	22.1895	21.5632	21.9833	21.6565	22.1267	22.2531	21.6633	21.927	22.131	21.273	21.569	22.471	21.8659	22.1178	21.7273	22.5701	21.9019	22.1304	22.3404	21.9042	21.1261	23.6408	21.5833	21.4748	22.3502	21.8008	22.0878	22.3288	21.7673	21.778	23.024
Psat0s4085g0040.1		Psat0s4085g0040.1	447	Psat0s4085g0040.1	21.4671	22.3706	22.0918	20.9663	21.4974	21.6063	21.4332	22.3555	22.5341	22.3771	21.5312	22.1321	21.6517	21.9561	21.3566	22.0235	23.524	22.3338	22.497	22.9204	21.5866	21.9622	22.607	22.0704	23.0005	22.8122	22.8982	22.921	22.5102	22.5501	22.9152	22.626	22.6779	22.6202	22.1667	23.0695	21.9636	21.8391	22.0766	22.1928	21.8261	22.0648	22.0547	21.8137	22.5875
Psat0s4086g0080.1		Psat0s4086g0080.1	449	Psat0s4086g0080.1	21.5048	22.2499	22.4999	21.3375	21.9899	22.2391	22.9647	21.8821	22.1756	21.4497	21.4965	21.5027	21.0018	21.3381	22.4336	21.1426	22.6824	23.2092	22.7066	23.2184	22.4265	21.8867	22.2548	21.506	21.8843	21.9301	21.9132	22.1206	21.5359	21.6686	22.8017	20.9644	22.8177	22.4547	22.1515	24.9741	21.1827	21.7964	22.2518	21.9682	21.7821	21.8175	21.5328	22.2731	22.7222
Psat0s4097g0040.1;Psat6g136360.1;Psat6g136360.2;Psat4g201800.1;Psat6g102200.1		Psat0s4097g0040.1	450	Psat0s4097g0040.1	24.0786	24.0388	24.1289	24.0969	24.1908	24.4633	24.0359	24.4408	23.9385	24.2556	24.1366	23.929	24.0478	23.7293	23.909	23.7849	24.14	24.7613	24.8328	24.2387	24.1559	24.2015	24.0411	24.4813	23.7967	23.7719	23.6821	23.7908	23.4509	23.6319	23.8181	23.743	24.0062	24.1781	23.1639	23.66	24.3218	24.2661	24.0759	24.2068	23.7589	23.8456	23.9421	24.0902	24.1078
Psat0s4148g0080.1		Psat0s4148g0080.1	455	Psat0s4148g0080.1	24.6613	25.0224	24.9618	24.4751	23.4307	23.8677	24.1181	24.1606	23.6372	24.8848	24.93	24.7545	24.4541	24.6156	24.6283	24.7477	22.6866	22.0002	24.2253	22.2032	24.0685	24.1948	23.992	24.1742	23.9202	24.3381	24.5028	24.1841	24.8055	24.5669	24.6565	24.5461	23.838	23.6696	23.3578	23.0317	24.8141	24.964	25.0966	24.9653	24.6069	24.6897	24.5993	24.7905	24.5658
Psat0s418g0040.1		Psat0s418g0040.1	456	Psat0s418g0040.1	22.2469	22.2469	21.4116	22.76	22.9041	22.8139	23.6455	23.3596	22.7266	22.143	21.6805	22.5949	21.9176	22.3455	22.5827	22.3682	22.5902	20.6496	21.4947	23.0549	23.0344	22.6775	23.0165	22.7012	22.4395	22.5091	22.0099	22.4945	22.357	22.5029	22.6235	22.1786	23.826	22.4197	23.0506	23.8956	22.4136	22.1853	22.7004	22.6857	22.3923	21.5843	22.3039	22.3526	22.3353
Psat0s4195g0120.1;Psat3g100960.1		Psat0s4195g0120.1	457	Psat0s4195g0120.1	21.8825	23.071	22.4198	20.8783	22.623	21.8147	20.3366	22.6642	22.6467	22.0317	22.2356	22.2585	21.5718	20.9136	21.1057	21.5819	23.2395	23.2447	22.8459	23.4987	21.8333	21.099	21.7233	22.5004	22.4406	22.3819	22.4235	22.2786	22.4155	22.0578	22.1228	21.5685	23.8622	22.5782	23.287	23.6236	21.5363	21.593	22.6246	21.857	21.5446	22.4414	22.0502	22.3727	22.5057
Psat0s4248g0040.1		Psat0s4248g0040.1	458	Psat0s4248g0040.1	25.1749	25.2691	25.0163	24.891	24.4685	24.9083	24.6101	24.8164	23.6108	24.8656	24.4764	24.6971	24.7774	24.6587	24.5992	24.7494	22.7571	22.5382	22.1686	23.6581	24.6532	24.8062	24.7898	25.0328	24.2343	24.6291	24.6283	24.4517	24.8411	24.911	24.7176	24.8878	23.3506	22.7744	23.8964	23.7859	25.4101	25.177	25.2809	25.1733	24.9532	24.9564	25.1305	25.1153	25.1996
Psat0s425g0240.1;Psat0s2295g0200.1		Psat0s425g0240.1	460	Psat0s425g0240.1	24.1439	24.0014	23.9483	23.9998	22.9524	23.1704	23.3206	22.9573	22.0698	23.7367	23.921	23.7128	24.4163	24.1705	24.1366	24.006	21.5675	20.4911	22.5202	23.0737	23.6364	24.0219	23.9942	24.0288	24.1508	24.7178	24.0159	24.4007	24.1452	24.5177	24.1173	24.5317	22.6755	21.6936	20.8025	21.1	23.6202	23.7792	23.85	24.3212	24.2179	23.8607	23.8467	23.841	23.2055
Psat0s4268g0040.1;Psat2g117480.1		Psat0s4268g0040.1	461	Psat0s4268g0040.1	23.6625	23.4911	23.5699	23.5767	21.6126	22.8967	22.5713	22.6933	21.3316	24.1056	23.6765	23.9071	24.1357	24.0637	24.0096	23.9743	20.9343	20.7899	19.7161	19.2297	23.7781	23.9556	23.6154	23.732	24.3953	24.3859	24.3277	24.2207	24.362	24.3389	24.2498	24.2192	21.5955	21.5612	20.3117	21.6542	23.8886	23.8855	23.9795	23.9162	23.9242	23.8128	23.6482	23.7284	23.4804
Psat0s4284g0040.1;Psat0s4284g0040.2;Psat0s4284g0040.3		Psat0s4284g0040.1;Psat0s4284g0040.2;Psat0s4284g0040.3	462	Psat0s4284g0040.1;Psat0s4284g0040.2;Psat0s4284g0040.3	27.0146	27.6573	27.2065	27.3314	24.888	25.3311	25.5016	25.4081	21.1816	20.2888	22.6063	20.7475	25.5219	25.5568	25.7844	24.8823	24.9263	23.9176	25.1593	25.7641	25.9983	25.5933	26.3644	26.2851	21.2754	21.6935	20.8945	21.3354	24.8415	25.1571	25.3767	25.1279	27.3857	26.8069	28.4783	28.4092	26.0373	26.336	26.1281	26.4754	26.0396	26.3196	26.333	26.7137	27.0555
Psat0s4316g0040.1;Psat1g008920.1		Psat0s4316g0040.1	463	Psat0s4316g0040.1	22.0556	20.9056	21.1977	21.7401	22.3545	22.2343	23.2171	22.1673	22.0535	22.3077	21.5249	22.6343	27.4654	27.365	27.3941	27.4126	22.3218	22.415	23.5533	21.5574	21.6746	21.3996	21.7006	21.5488	21.9217	22.1934	22.0908	22.3394	21.8006	22.22	22.0063	22.1158	23.0592	22.6687	23.0844	22.8066	21.7517	21.8913	21.6546	22.2271	22.2496	22.2967	21.9661	27.001	22.9811
Psat0s4321g0040.1		Psat0s4321g0040.1	464	Psat0s4321g0040.1	22.8933	21.3058	22.2873	22.5091	22.7793	21.8549	21.8518	21.1615	22.0438	22.8848	22.6598	21.6733	20.8369	22.6845	22.7385	22.299	26.5711	26.5524	26.7593	26.2379	21.2167	21.7879	22.1607	22.601	21.8232	21.7394	22.1487	22.6265	22.209	22.6346	22.3633	22.2513	27.0376	26.7484	27.0334	26.5064	21.4256	21.668	21.9622	22.0167	21.7913	22.1638	21.8506	21.6643	23.2963
Psat0s4330g0040.1		Psat0s4330g0040.1	465	Psat0s4330g0040.1	24.7787	24.972	25.1176	24.8476	24.7391	24.9138	24.8839	24.7493	25.8529	25.8751	25.8955	25.5972	25.9621	25.7168	25.5919	25.8139	24.4292	25.0307	24.726	23.4822	24.9988	24.9035	24.8151	24.8059	25.1643	25.1878	25.3149	25.1574	25.554	25.3338	25.5784	25.3516	23.8748	23.7043	23.6903	24.2411	25.2491	25.1246	25.1874	25.1522	25.2293	25.0273	24.8225	25.2777	24.8326
Psat0s4330g0080.1;Psat0s2394g0040.1;Psat7g227000.1;Psat7g193960.1		Psat0s4330g0080.1	466	Psat0s4330g0080.1	23.5209	23.3764	23.5904	23.4144	23.123	22.9329	23.2118	22.7662	23.2223	23.8899	24.2418	23.9421	23.8457	23.8199	23.8925	23.8223	23.153	22.6004	22.1183	22.6154	23.8413	23.6466	23.3525	23.4347	24.0442	23.8207	23.8863	24.1813	23.7435	23.7477	23.5516	23.8313	22.9857	20.9348	22.7388	23.4971	24.2279	24.2864	24.2794	24.323	23.7566	23.8302	23.8967	23.911	23.5499
Psat0s4403g0040.1		Psat0s4403g0040.1	467	Psat0s4403g0040.1	23.3173	24.7954	23.0223	25.4013	27.4967	27.645	27.9071	28.4299	22.9654	22.2135	22.8671	23.1327	22.1996	20.7293	21.5912	21.3255	21.5507	22.003	22.3794	23.3493	26.5652	24.9556	27.2551	27.1913	21.986	22.4096	22.0486	22.0845	21.9307	22.5668	22.2002	19.1526	23.0856	22.8506	22.7942	22.1705	22.2749	22.0246	22.6832	23.1992	21.1664	21.5164	26.0164	23.5758	28.5306
Psat0s4427g0080.1		Psat0s4427g0080.1	468	Psat0s4427g0080.1	24.6975	24.3288	23.889	24.8778	24.6975	24.2744	24.5177	25.0983	23.4428	23.0847	24.1638	23.3352	23.7352	24.5711	24.7718	24.7165	23.2671	22.5807	23.3917	22.9154	24.2418	24.2056	24.6241	24.352	25.0284	24.929	24.7879	24.0246	24.5314	24.2147	24.4944	24.2843	23.1542	22.7818	23.4866	24.0993	23.6413	23.7971	23.7865	23.9052	24.3785	24.7355	24.2157	24.2564	24.478
Psat0s4437g0040.1		Psat0s4437g0040.1	469	Psat0s4437g0040.1	22.7958	22.0669	22.0651	22.9301	23.3746	23.607	23.1678	22.5942	22.156	22.7167	22.3448	22.6771	22.438	22.2484	22.2591	22.1649	23.105	22.793	23.0001	23.1762	22.8219	23.2802	23.2302	22.982	22.4495	22.3995	22.0141	22.0612	22.2659	22.4409	22.5164	22.6658	23.48	22.7943	22.8618	22.6777	22.4164	22.531	22.7307	22.5607	22.55	22.4248	22.6056	22.6197	23.0137
Psat0s4560g0040.3;Psat0s4560g0040.1;Psat0s4560g0040.6;Psat0s4560g0040.5;Psat0s4560g0040.4;Psat0s4560g0040.2		Psat0s4560g0040.3;Psat0s4560g0040.1;Psat0s4560g0040.6;Psat0s4560g0040.5;Psat0s4560g0040.4;Psat0s4560g0040.2	475	Psat0s4560g0040.3;Psat0s4560g0040.1;Psat0s4560g0040.6;Psat0s4560g0040.5;Psat0s4560g0040.4;Psat0s4560g0040.2	22.9345	23.4124	23.4247	22.0165	21.8869	21.8655	22.7874	22.6742	22.8013	21.596	22.5707	22.3227	22.9655	23.2293	23.3448	23.1075	21.318	22.1858	23.0941	22.6788	22.7471	21.2518	22.838	23.0222	22.2345	23.1779	23.3268	20.3724	21.731	21.7118	22.8391	22.0572	22.8796	21.7414	22.7833	23.6419	22.8832	23.2852	21.6398	23.2866	23.1975	23.1359	21.6489	21.3164	22.3012
Psat0s4627g0120.1		Psat0s4627g0120.1	478	Psat0s4627g0120.1	22.0711	21.4935	21.822	20.941	22.8752	21.1973	22.6546	22.3944	22.2951	22.6191	22.1911	21.8593	21.6401	21.7558	21.7168	21.6312	22.7952	21.629	21.5218	22.7335	21.5299	22.2709	22.1589	21.8544	21.3998	22.1669	22.3519	21.3774	21.7565	22.3125	22.3004	22.0273	21.8768	24.4857	22.8194	23.0714	22.0166	22.6081	22.033	21.9094	22.7548	22.3953	22.0799	22.354	23.1771
Psat0s4637g0040.1		Psat0s4637g0040.1	480	Psat0s4637g0040.1	22.3657	22.6993	22.8036	22.2261	22.1337	21.3079	22.2689	22.3802	22.03	22.3556	22.3492	21.8722	22.9193	22.9916	22.8807	23.1203	24.0511	23.7458	24.1067	24.4268	22.0309	22.3694	22.1952	21.9696	22.1106	22.4692	22.7979	22.5592	22.9484	22.9025	23.0199	22.8642	24.3191	24.008	23.9079	23.923	23.0001	22.6942	22.7595	22.9307	22.9522	22.7123	22.7402	23.0463	23.1215
Psat0s4638g0040.1;Psat2g127560.3;Psat2g127560.2		Psat0s4638g0040.1	481	Psat0s4638g0040.1	26.6022	25.7539	25.9232	26.9458	27.6713	27.3421	27.686	27.662	25.3407	25.2169	24.8158	25.2233	25.5209	26.3083	26.5136	26.233	27.4831	26.9932	27.039	26.8631	27.3449	27.2335	27.6495	27.2829	26.4633	26.21	25.3796	26.0386	25.5945	25.6168	25.4102	25.2271	26.8516	26.9422	26.5651	26.6914	26.1788	26.0115	26.3822	26.2959	26.737	26.7856	26.838	26.9423	26.6565
Psat0s4675g0040.1;Psat7g234640.1		Psat0s4675g0040.1;Psat7g234640.1	482	Psat0s4675g0040.1;Psat7g234640.1	25.0417	25.2716	24.4868	25.3741	26.6024	26.0864	26.0404	26.3343	26.1372	26.4852	25.8983	25.9923	23.719	25.3625	25.4905	25.4485	31.6118	31.5386	31.5596	32.066	26.1628	26.1853	26.5841	26.0551	26.8669	23.7252	26.3988	26.237	26.1038	25.8924	25.9096	25.8087	30.2417	27.9504	29.8689	30.3459	24.9961	24.986	25.5235	25.1928	24.9716	25.4616	25.6425	25.4574	25.5795
Psat0s471g0200.1		Psat0s471g0200.1	485	Psat0s471g0200.1	22.8118	22.9496	22.3661	22.2141	21.6084	22.6639	22.0623	21.0184	21.8902	23.1435	22.265	21.8053	21.6609	21.9617	21.6809	21.8542	23.5775	23.1692	23.6518	22.1719	22.0668	21.4838	22.2369	20.8335	22.8536	22.3699	22.6605	21.7087	21.623	21.9477	21.5547	22.5837	22.9068	21.5589	23.3117	22.3429	21.7652	20.8241	22.0341	22.3323	20.724	22.084	22.113	22.2742	21.9064
Psat0s471g0280.1		Psat0s471g0280.1	486	Psat0s471g0280.1	22.6564	22.5035	22.2878	22.2673	21.4288	20.833	21.763	21.5947	22.4441	21.4902	21.7489	21.5914	21.8392	22.171	22.132	22.2423	22.8346	21.9484	22.35	22.5835	21.8749	22.3	21.8625	22.512	22.3952	22.1813	22.499	22.0092	21.3837	21.691	22.7864	22.4741	22.9651	22.999	22.5315	22.2264	22.2936	21.7255	22.0958	21.8301	21.7325	21.1773	21.77	22.4956	22.3025
Psat0s471g0400.1;Psat3g052760.1		Psat0s471g0400.1	487	Psat0s471g0400.1	27.0093	27.5231	27.3178	26.9183	27.2464	26.6164	26.8616	26.9699	25.8339	26.9743	27.114	26.7305	27.863	27.7055	27.6461	27.9897	28.4309	28.4583	27.8421	28.0973	27.0694	26.7574	27.1615	27.0518	27.4695	27.3433	27.8548	27.458	27.3671	27.5533	27.2252	27.5906	27.7234	28.0323	27.6316	27.0112	26.9972	26.8488	27.0052	26.855	27.0124	27.073	26.7836	26.8478	26.8339
Psat0s4722g0080.1;Psat1g107320.1;Psat0s1374g0040.1		Psat0s4722g0080.1	489	Psat0s4722g0080.1	25.0331	24.948	25.0288	24.9889	24.7116	24.6039	24.8026	24.9076	22.7967	25.3259	25.4662	25.8291	25.3895	25.1495	25.0717	25.3056	24.9454	24.6581	24.5135	24.2947	24.946	24.9181	25.0679	25.1634	25.5887	25.7026	25.7779	25.3942	25.1464	25.4383	25.1719	25.3445	23.5863	24.9517	24.9218	24.1043	24.4681	24.7225	24.7036	24.7287	24.9486	24.9367	25.2067	24.8346	24.9397
Psat0s4797g0120.1;Psat0s4797g0040.1;Psat0s4559g0040.1;Psat0s4797g0040.2;Psat0s4797g0120.2;Psat0s4797g0040.3;Psat0s4797g0120.3;Psat0s4559g0080.1;Psat0s329g0040.1;Psat0s7123g0040.1;Psat6g132800.1		Psat0s4797g0120.1;Psat0s4797g0040.1;Psat0s4559g0040.1;Psat0s4797g0040.2;Psat0s4797g0120.2;Psat0s4797g0040.3;Psat0s4797g0120.3;Psat0s4559g0080.1	491	Psat0s4797g0120.1;Psat0s4797g0040.1;Psat0s4559g0040.1;Psat0s4797g0040.2;Psat0s4797g0120.2;Psat0s4797g0040.3;Psat0s4797g0120.3;Psat0s4559g0080.1	25.5467	25.987	25.8697	25.5574	27.1206	27.0436	26.9297	26.6402	26.3166	26.2916	26.3213	26.4765	25.6788	25.4189	25.4031	25.3218	25.8374	25.382	25.5859	24.7296	26.4938	26.6784	26.5352	26.685	25.6822	25.8536	25.9994	26.0761	25.9859	25.8635	26.2335	25.558	22.2888	24.4947	22.9538	21.2469	25.4699	25.7674	25.5558	25.6288	25.3465	25.5909	25.4619	25.8021	25.4482
Psat0s4829g0040.1		Psat0s4829g0040.1	492	Psat0s4829g0040.1	22.6797	22.822	22.4173	22.1763	21.5428	21.6752	22.6025	22.8641	22.1992	22.4966	21.471	21.8291	21.1863	23.2957	22.9231	22.4825	22.3431	21.2343	22.3008	22.9712	24.0169	21.8037	23.3067	23.6642	22.491	23.3105	22.059	21.3662	21.9864	22.7034	22.5806	22.3493	22.3998	23.1436	21.8157	23.145	22.2161	22.9585	22.8459	22.1394	24.0957	23.342	23.4352	24.6417	23.8742
Psat0s4851g0160.1;Psat0s4851g0160.2		Psat0s4851g0160.1;Psat0s4851g0160.2	493	Psat0s4851g0160.1;Psat0s4851g0160.2	25.523	28.6294	26.9101	27.764	32.7905	32.1402	31.9279	32.4964	22.6031	21.3952	21.7191	22.017	21.7507	23.4222	21.4759	23.1673	31.8398	33.158	33.1568	33.046	30.935	29.9944	31.3623	31.4968	22.0505	22.0748	22.1076	22.2404	21.914	21.7101	21.8172	22.0816	32.8996	32.619	33.1866	32.9439	21.9382	22.3295	21.6831	21.4126	21.5537	24.5966	29.4268	28.1172	32.225
Psat0s4922g0040.1;Psat0s4922g0040.2;Psat0s4922g0040.3		Psat0s4922g0040.1;Psat0s4922g0040.2	497	Psat0s4922g0040.1;Psat0s4922g0040.2	23.7677	23.7224	23.7469	23.7603	22.2483	22.9779	22.8185	22.6307	21.9334	24.1546	22.405	23.9859	23.5619	23.4256	23.7144	23.7524	22.4219	22.9935	22.4741	21.8191	23.2109	23.542	23.1335	22.9056	23.1435	23.426	22.986	23.2147	23.7861	23.662	23.8924	23.9979	23.0931	23.0543	22.1612	21.3438	24.501	24.2362	24.5505	24.2643	24.0897	24.0217	23.851	24.19	23.5701
Psat0s4925g0080.1;Psat2g014640.1		Psat0s4925g0080.1	498	Psat0s4925g0080.1	21.168	22.2699	22.8034	22.4039	22.8598	21.9199	21.2619	22.179	22.6647	21.8489	22.4187	22.8602	22.0408	22.774	22.8695	22.4574	21.1398	23.0758	23.1572	21.8247	22.5472	21.9121	21.4852	21.4974	23.0868	23.0197	22.2448	22.6783	21.0403	22.5622	23.0417	21.971	22.8202	23.1895	22.3348	22.7308	22.0813	21.8885	21.6422	21.4968	21.8767	22.3316	22.4973	21.7499	21.4551
Psat0s4940g0120.1		Psat0s4940g0120.1	500	Psat0s4940g0120.1	25.4204	25.0702	24.5938	25.7037	25.1942	25.5398	25.4297	25.5092	22.9036	22.5035	24.5589	23.593	24.2899	21.3529	24.4884	24.8738	23.4817	23.6681	22.618	21.7456	25.4789	25.782	25.5199	25.5211	24.461	24.7163	24.6044	25.0315	24.5551	24.6524	24.4627	20.6909	24.7254	22.5566	25.0599	25.1968	25.08	24.854	24.6607	24.8729	24.9736	25.0116	25.223	25.3749	25.9949
Psat0s4951g0120.1;Psat3g172200.1		Psat0s4951g0120.1;Psat3g172200.1	501	Psat0s4951g0120.1;Psat3g172200.1	21.5341	22.575	22.864	22.6857	21.5062	21.2711	21.594	22.0257	21.952	23.2199	22.9769	23.2221	21.6122	22.6078	22.3003	21.7462	22.9787	21.9865	22.2358	23.8358	21.3766	21.6577	22.0046	21.044	21.3206	21.8178	22.4054	22.229	21.9679	21.5946	21.9428	21.5415	22.7414	23.7322	21.937	23.2184	22.7512	22.6002	22.4608	22.1111	22.1404	22.2718	22.649	21.1275	21.5877
Psat0s4962g0080.1		Psat0s4962g0080.1	502	Psat0s4962g0080.1	21.6569	22.8403	22.3471	22.0869	22.8625	21.846	21.7106	21.3665	21.621	22.9364	20.6333	21.4361	22.2173	22.8199	22.3552	21.7107	23.1925	22.1695	22.6333	22.9661	21.6939	21.576	21.8422	22.3523	22.1614	22.6226	22.6841	22.1407	22.8686	22.4554	22.0014	22.2135	23.4415	22.8773	23.149	21.6604	22.7293	20.8922	22.1326	22.0267	22.3845	22.3521	21.6899	22.0837	22.6423
Psat0s498g0080.1;Psat0s498g0080.2;Psat0s498g0080.5;Psat0s498g0080.6;Psat0s498g0080.4;Psat0s498g0080.3		Psat0s498g0080.1;Psat0s498g0080.2;Psat0s498g0080.5;Psat0s498g0080.6;Psat0s498g0080.4;Psat0s498g0080.3	503	Psat0s498g0080.1;Psat0s498g0080.2;Psat0s498g0080.5;Psat0s498g0080.6;Psat0s498g0080.4;Psat0s498g0080.3	25.7959	25.6796	25.9507	25.7877	25.9438	25.7834	25.5452	25.3529	25.6535	25.5987	25.7688	25.6081	25.7877	25.8198	25.807	25.7906	24.723	23.5932	24.0464	24.941	25.866	25.7743	25.6773	25.8001	25.2177	25.449	25.0337	25.7524	25.4943	25.4345	25.5903	25.5094	24.5306	24.7823	24.0155	24.3251	26.0077	25.8923	25.9407	25.8417	25.8067	25.7271	25.7486	25.8896	25.8059
Psat0s5008g0040.1;Psat1g014240.1		Psat0s5008g0040.1	504	Psat0s5008g0040.1	23.3637	23.4799	23.5793	23.379	23.0602	23.3503	23.4087	23.3629	22.1256	23.2785	22.3061	22.2387	22.9836	23.494	23.5456	23.3604	23.0144	22.8597	22.5204	22.6628	23.0974	23.5947	23.1783	22.9781	23.1435	23.1431	22.9354	22.7119	23.5732	23.4413	23.4897	23.3301	22.9969	22.9777	22.9291	23.5967	23.7855	23.5986	23.3659	23.433	23.7222	23.4497	23.2144	23.6637	23.2388
Psat0s5067g0040.1		Psat0s5067g0040.1	506	Psat0s5067g0040.1	22.1305	21.3079	21.1613	22.4648	22.5547	21.6017	21.2231	22.1581	22.3633	21.1934	22.363	21.447	21.4265	22.1125	21.8599	21.5677	22.3686	21.8294	22.7256	21.0521	22.8668	21.5129	22.2655	20.9774	21.5702	22.4809	21.475	22.5663	22.5497	21.8337	22.293	21.7491	23.2845	22.4264	22.9471	23.2902	22.1053	21.8063	21.932	21.8503	21.5751	22.2081	22.2237	22.3186	22.0943
Psat0s509g0200.1		Psat0s509g0200.1	508	Psat0s509g0200.1	22.6572	22.4051	22.3564	22.3336	22.3278	22.3619	22.0734	22.4515	22.4259	21.8328	22.3836	21.6523	21.9005	21.7959	21.9584	22.1191	23.0976	22.4182	23.3251	22.4424	22.1538	22.1655	21.7856	22.1361	22.199	22.141	22.3478	21.6225	22.2691	22.1081	22.2775	21.4867	22.5698	22.1329	22.1815	22.7484	22.7167	22.5526	22.4688	21.37	21.9223	22.0074	22.3557	22.1589	23.0325
Psat0s5127g0120.1		Psat0s5127g0120.1	510	Psat0s5127g0120.1	23.8056	24.3534	23.7023	23.5603	23.9559	24.025	24.0753	24.345	22.2115	22.129	22.4323	22.9977	20.8639	24.1331	23.3869	23.6636	24.5144	24.2492	24.4124	24.7054	24.0364	24.0659	23.7738	23.6007	23.766	23.4556	21.6732	23.3416	23.7273	23.8149	23.6514	23.6329	22.3188	23.1692	24.0861	23.6798	24.1147	23.9704	24.1322	23.7564	24.0145	23.7903	24.0984	23.7278	25.8162
Psat0s5231g0040.1;Psat0s5231g0040.2;Psat6g043080.1;Psat0s5231g0040.3;Psat6g043080.2;Psat0s3903g0040.1		Psat0s5231g0040.1;Psat0s5231g0040.2;Psat6g043080.1;Psat0s5231g0040.3;Psat6g043080.2	512	Psat0s5231g0040.1;Psat0s5231g0040.2;Psat6g043080.1;Psat0s5231g0040.3;Psat6g043080.2	23.3305	23.1658	23.0345	23.1719	22.8359	23.3116	23.0303	23.0797	22.3624	22.4638	23.0218	22.7585	23.526	23.271	23.2791	23.3314	23.3102	23.1618	23.93	23.6889	22.8351	22.958	22.8315	22.9693	23.3189	23.4292	23.1358	23.2559	23.2859	23.1801	23.2452	23.0048	23.302	22.8954	23.2369	23.4769	22.7723	23.0076	22.9149	22.7362	23.0402	23.0122	23.2188	23.3419	23.5168
Psat0s5376g0040.9;Psat0s5376g0040.8;Psat0s5376g0040.7;Psat0s5376g0040.5;Psat0s5376g0040.6;Psat0s5376g0040.4;Psat0s5376g0040.3;Psat0s5376g0040.2;Psat0s5376g0040.1;Psat1g145600.1		Psat0s5376g0040.9;Psat0s5376g0040.8;Psat0s5376g0040.7;Psat0s5376g0040.5;Psat0s5376g0040.6;Psat0s5376g0040.4;Psat0s5376g0040.3;Psat0s5376g0040.2;Psat0s5376g0040.1	516	Psat0s5376g0040.9;Psat0s5376g0040.8;Psat0s5376g0040.7;Psat0s5376g0040.5;Psat0s5376g0040.6;Psat0s5376g0040.4;Psat0s5376g0040.3;Psat0s5376g0040.2;Psat0s5376g0040.1	21.8919	22.144	22.8271	21.562	22.5898	21.3564	22.5589	22.794	22.564	21.6188	22.1413	22.1206	22.5723	22.563	22.5591	22.4544	22.0304	22.2754	22.5428	22.8028	22.8057	21.293	22.2002	21.779	23.342	23.1454	22.9826	22.7699	22.1593	22.7188	22.1409	22.7107	22.8617	23.254	20.993	22.5915	22.2478	22.4089	21.5172	21.5127	22.447	22.5453	21.7826	21.7696	22.2791
Psat0s5408g0040.1;Psat0s5408g0040.2;Psat7g050800.1		Psat0s5408g0040.1;Psat0s5408g0040.2;Psat7g050800.1	517	Psat0s5408g0040.1;Psat0s5408g0040.2;Psat7g050800.1	22.0269	22.6084	22.8181	22.7538	21.9627	22.2061	21.137	21.259	23.2628	23.568	22.8771	23.1837	21.2597	22.7537	22.0301	22.314	22.8087	21.6419	22.7358	22.1667	21.4793	22.1132	23.1882	22.8259	21.6542	22.8777	22.5171	22.703	22.6439	22.7517	22.9807	22.7807	22.4309	21.8026	23.6344	23.2078	22.9489	22.21	22.2245	21.9921	22.4685	22.6086	22.193	22.4283	22.5294
Psat0s545g0240.1		Psat0s545g0240.1	519	Psat0s545g0240.1	21.9987	23.119	21.9242	25.2875	22.4805	21.9331	22.1046	24.7436	22.3122	25.5379	25.3632	25.5375	21.2036	26.0438	25.783	26.3768	22.0613	22.8935	22.9879	22.0528	22.3195	20.8228	21.0468	22.6729	26.7705	26.5156	27.0224	27.2404	26.2184	26.0265	25.9857	26.3377	22.2128	23.0081	22.409	22.1807	21.8101	21.7769	21.7769	21.5021	21.1454	21.419	25.1629	21.8357	21.6649
Psat0s5587g0040.1;Psat0s2767g0080.1		Psat0s5587g0040.1	521	Psat0s5587g0040.1	21.9106	21.2905	22.4361	21.7304	20.6348	21.8576	20.279	23.0794	22.13	22.2928	21.8407	22.4034	22.0884	22.1189	21.5865	21.7268	21.296	22.161	23.2028	23.3291	21.1218	21.2963	21.5315	22.6215	22.2864	22.5531	22.4991	22.2325	22.0558	22.3712	21.3895	21.6546	23.2451	22.1542	23.3859	22.897	22.2699	22.128	22.1872	22.0402	22.249	22.0412	21.1695	21.6434	22.6007
Psat0s5g0160.1		Psat0s5g0160.1	527	Psat0s5g0160.1	22.1593	23.6367	19.7169	22.6181	30.4932	29.7695	29.3927	30.025	21.8091	21.1181	21.4211	21.7409	21.9641	22.1135	20.852	21.5633	27.0745	30.5718	30.123	30.9466	28.4023	27.2146	28.5701	28.6974	22.1298	20.7614	21.7778	22.3968	21.8717	22.6516	21.5737	21.9921	30.9489	30.6274	31.1755	31.1513	21.9605	22.1191	22.4909	21.7644	21.7543	22.5344	22.1964	21.6309	24.4583
Psat0s62g0080.1		Psat0s62g0080.1	531	Psat0s62g0080.1	22.6744	23.2443	21.9916	22.4962	23.48	23.0714	22.9897	23.3192	21.5694	22.7155	22.2355	22.557	22.2209	21.4319	21.7923	21.712	23.0709	23.0806	23.7761	23.4863	23.3809	23.684	23.6396	23.8059	21.7163	22.1335	22.6177	21.617	21.0767	21.9887	22.1088	21.166	23.9469	23.7173	23.4303	23.2161	23.0579	23.039	23.4039	23.2011	23.348	22.8965	22.8481	23.1639	23.57
Psat0s6330g0040.1;Psat0s8196g0040.1;Psat0s6339g0160.1;Psat0s2696g0240.1;Psat0s2696g0040.1;Psat0s4857g0040.1;Psat0s2696g0200.1;Psat0s1827g0080.1		Psat0s6330g0040.1;Psat0s8196g0040.1;Psat0s6339g0160.1;Psat0s2696g0240.1;Psat0s2696g0040.1;Psat0s4857g0040.1	269	Psat0s6330g0040.1;Psat0s8196g0040.1;Psat0s6339g0160.1;Psat0s2696g0240.1;Psat0s2696g0040.1;Psat0s4857g0040.1	21.904	22.749	21.949	22.5598	22.1772	21.6275	21.8563	22.5614	22.9482	22.1848	21.7114	22.9071	21.9217	21.5996	21.9341	22.4413	22.7784	22.9691	22.4486	22.6377	21.6882	21.3488	22.6592	21.5562	22.3471	22.1518	21.9896	21.8996	22.325	22.0545	22.2153	21.4512	22.6189	23.2806	22.7973	22.7919	23.3063	21.9534	22.271	22.4091	21.4728	21.5218	21.7102	21.7407	22.0427
Psat0s636g0080.2;Psat0s636g0080.1		Psat0s636g0080.2;Psat0s636g0080.1	533	Psat0s636g0080.2;Psat0s636g0080.1	21.4807	22.5777	21.9193	21.7352	23.2926	21.0389	22.2029	20.832	22.1978	22.4452	21.9298	21.6755	22.3504	22.2644	22.4982	22.2359	21.9256	22.6628	22.1517	22.0669	21.7279	22.3129	21.4465	22.2013	21.7045	22.3457	22.0163	22.1415	22.3259	21.8166	22.754	22.6421	23.7142	23.7027	22.6056	22.0383	21.7888	22.9278	22.0911	22.3555	22.0541	22.1555	22.9439	21.7312	21.7651
Psat0s654g0040.1;Psat0s4118g0160.1		Psat0s654g0040.1;Psat0s4118g0160.1	452	Psat0s654g0040.1;Psat0s4118g0160.1	26.6574	26.4723	25.44	25.7461	25.6821	27.0702	26.378	25.7077	22.1297	24.9	21.7731	23.4849	24.6458	24.4569	25.9261	24.4905	22.2875	21.6268	22.0846	22.1979	26.4175	27.2604	26.4615	25.9952	24.0404	24.6485	23.7794	23.4895	26.2396	26.4965	25.6079	26.6242	23.239	22.7401	22.5811	24.0723	26.901	26.906	25.4508	26.4133	27.3625	26.6602	26.2033	28.2531	27.5816
Psat0s6670g0080.1;Psat0s4007g0120.1		Psat0s6670g0080.1;Psat0s4007g0120.1	535	Psat0s6670g0080.1;Psat0s4007g0120.1	24.1775	23.3215	24.0618	24.2283	23.073	23.9786	23.734	23.7667	22.7752	21.5399	21.3049	22.4556	24.1447	23.6768	21.7326	22.9707	24.8886	22.1114	24.8112	24.8117	24.1029	24.9778	24.346	24.3591	21.7326	24.1388	23.9343	21.9773	21.9973	22.3809	23.6112	22.1656	24.6876	25.3038	24.7143	24.4101	23.7261	23.7555	22.9443	22.1766	22.5065	21.2825	22.7634	21.8049	22.4792
Psat0s690g0040.2;Psat0s690g0040.1;Psat0s690g0040.4;Psat0s690g0040.3		Psat0s690g0040.2;Psat0s690g0040.1;Psat0s690g0040.4;Psat0s690g0040.3	536	Psat0s690g0040.2;Psat0s690g0040.1;Psat0s690g0040.4;Psat0s690g0040.3	24.9119	24.3272	24.6118	24.6735	25.0582	25.4559	24.9252	24.2247	26.321	26.3278	26.1423	26.2193	25.3391	25.1458	25.2693	25.5071	27.3189	26.8489	26.4681	27.428	25.3406	24.9188	24.9118	25.0025	25.8403	25.8766	25.751	25.9906	25.2376	25.4455	25.1656	25.52	27.4637	27.5165	26.378	26.3074	25.1385	24.8018	25.5329	25.1764	25.408	25.033	25.2563	25.3808	24.2317
Psat0s6989g0080.1;Psat0s2754g0160.1;Psat2g111000.1;Psat6g140480.1;Psat0s1152g0040.1;Psat5g134840.1;Psat5g286240.1;Psat0s2288g0120.1;Psat0s2288g0160.1		Psat0s6989g0080.1;Psat0s2754g0160.1	277	Psat0s6989g0080.1;Psat0s2754g0160.1	23.5616	23.3199	23.0955	23.6105	22.7049	22.7202	23.1284	23.3444	22.3295	23.6353	23.266	23.768	23.6211	23.4458	23.5327	23.7158	21.5209	23.2168	22.5469	22.4627	23.095	22.9612	23.2623	23.088	23.487	23.4786	23.3623	23.2775	23.377	23.4063	23.4555	23.3533	21.2127	22.6277	22.3421	23.155	23.0868	23.0494	23.2219	23.2051	23.556	23.5485	23.4361	23.7135	23.2064
Psat0s6989g0120.1;Psat0s2754g0120.1;Psat5g286200.1;Psat6g140560.1;Psat6g140520.1;Psat0s1586g0280.1;Psat0s389g0040.1;Psat0s2288g0240.1		Psat0s6989g0120.1;Psat0s2754g0120.1	538	Psat0s6989g0120.1;Psat0s2754g0120.1	24.3871	24.9538	24.5607	24.6372	24.4529	24.7402	24.31	24.4311	23.8313	23.5964	23.0846	23.3744	23.6103	23.7496	23.8953	23.8686	21.5629	23.7643	22.5738	22.8164	24.0421	24.359	24.1657	24.2701	23.7906	23.5517	23.4135	23.6292	24.3684	24.4103	24.298	24.3627	22.696	23.1539	22.6163	21.86	24.4796	24.5544	24.4294	24.38	24.4201	24.5699	24.728	24.6107	24.7739
Psat0s6989g0160.1;Psat0s3080g0080.1;Psat4g041040.1;Psat0s2754g0080.1		Psat0s6989g0160.1;Psat0s3080g0080.1;Psat4g041040.1	324	Psat0s6989g0160.1;Psat0s3080g0080.1;Psat4g041040.1	25.2322	25.1815	25.2009	25.5706	25.8586	25.8319	25.6269	26.37	23.8962	24.3637	24.2638	24.031	24.7675	25.2107	25.3374	25.2659	21.91	22.9608	22.8164	23.6189	25.8293	25.7725	25.9956	26.1296	24.7679	24.806	24.438	24.7582	25.2337	25.549	25.1308	25.2228	23.6072	23.1425	22.6808	22.5061	25.3109	25.5026	25.0515	25.1892	25.6702	25.8866	26.2938	25.6828	26.0836
Psat0s698g0160.1;Psat0s698g0160.2;Psat0s698g0160.3		Psat0s698g0160.1;Psat0s698g0160.2;Psat0s698g0160.3	540	Psat0s698g0160.1;Psat0s698g0160.2;Psat0s698g0160.3	24.9026	24.8332	24.8808	24.9123	24.4344	24.5012	24.5454	24.294	24.0909	23.4059	23.7173	23.3322	24.3832	23.9845	24.4023	23.953	23.7384	20.8962	20.3638	21.818	23.6361	23.5901	23.0684	23.2846	22.7104	22.9447	22.4358	22.6605	22.8257	23.0982	22.9148	23.0007	22.4636	23.3769	22.5757	22.947	24.0947	23.9751	24.114	23.8053	23.8647	24.1083	23.9305	23.9035	23.5861
Psat0s699g0040.1;Psat3g019400.1		Psat0s699g0040.1	541	Psat0s699g0040.1	23.9807	22.8468	21.9431	23.9259	24.3813	24.4554	24.5362	24.6945	23.2907	24.0526	23.736	23.703	24.1809	23.665	23.5721	23.7807	21.9859	22.6864	23.9986	22.6995	24.2038	24.2754	24.2526	24.4291	23.8967	24.1347	23.8238	24.2	23.9448	23.86	23.7713	24.311	22.3517	23.1301	21.3451	22.7936	22.3488	22.6922	23.0247	21.9259	23.8854	23.9254	22.5266	21.795	21.5332
Psat0s7016g0040.1;Psat0s7016g0040.2		Psat0s7016g0040.1;Psat0s7016g0040.2	542	Psat0s7016g0040.1;Psat0s7016g0040.2	23.0333	28.2757	25.6912	25.1476	29.8332	29.5532	29.2569	29.6974	23.0091	21.9751	21.0457	22.2414	21.4806	22.6979	22.2757	20.9844	28.6375	30.2127	30.4593	30.2363	28.5641	27.4436	28.9953	28.7199	22.0768	21.144	21.1388	21.8174	21.2388	21.6079	21.6495	21.8464	30.5871	30.1311	30.567	30.48	21.909	22.3728	22.3752	22.699	20.7071	21.2508	26.9584	24.5867	29.4878
Psat0s709g0080.1;Psat6g137760.1		Psat0s709g0080.1	543	Psat0s709g0080.1	25.6134	25.8407	25.7719	25.639	25.6093	25.4987	25.4055	25.6347	22.9423	25.9904	26.295	25.9613	26.3155	26.1704	25.9188	25.3532	25.6796	26.0948	22.0617	25.8432	25.4641	25.8405	25.19	25.4894	25.9531	25.8261	26.6245	26.0941	25.9573	25.7253	25.7494	25.5847	24.4353	24.8656	24.1776	24.2674	25.5757	25.7703	25.5528	25.7184	25.2612	25.742	25.3123	25.5042	25.4881
Psat0s734g0080.1;Psat5g290120.1;Psat5g273120.1;Psat3g154840.1		Psat0s734g0080.1;Psat5g290120.1;Psat5g273120.1	544	Psat0s734g0080.1;Psat5g290120.1;Psat5g273120.1	22.5428	23.2874	23.8334	22.2046	22.2322	21.522	22.4883	21.8991	22.8577	23.2929	22.364	22.8986	22.4395	21.6724	22.4424	22.2817	22.1197	22.2938	21.877	24.1417	23.2728	21.2545	22.6187	23.0425	21.8326	22.1612	22.5423	21.7508	22.0993	23.0624	22.6011	22.3633	22.6263	23.782	22.1702	22.9491	23.3696	22.7707	23.83	23.7155	22.1597	23.4298	23.5677	23.521	21.4951
Psat0s797g0160.1		Psat0s797g0160.1	550	Psat0s797g0160.1	22.5201	21.5973	21.3197	21.0588	25.3756	22.8181	22.8742	23.9246	22.3216	22.1566	21.9988	21.9658	22.8014	21.9595	22.9249	21.6166	28.4898	29.3075	28.8769	29.1317	21.8347	21.7423	21.3803	21.1835	20.5076	21.7932	21.953	21.6937	21.662	21.2009	22.2883	22.3314	28.1709	28.5673	27.2075	27.7928	22.2345	21.7866	22.6544	23.2698	21.0029	21.7716	22.0335	22.5048	21.4379
Psat0s825g0040.1;Psat0s825g0040.2;Psat5g022880.1		Psat0s825g0040.1;Psat0s825g0040.2	553	Psat0s825g0040.1;Psat0s825g0040.2	22.4415	22.0085	22.1573	23.0685	22.9862	22.4535	21.2792	22.7156	22.6251	21.1345	22.3419	22.1432	22.0036	22.1097	21.7058	21.9125	22.0491	21.3946	22.8311	22.5409	21.8786	21.2787	21.3366	22.5373	23.2891	23.3969	23.2299	23.5305	22.3682	22.3996	22.368	22.3587	23.8424	22.0859	23.1085	23.5251	21.7107	22.1031	21.7704	21.3261	22.1294	22.1325	22.4548	21.8948	22.1174
Psat0s836g0040.1;Psat0s836g0040.2;Psat0s836g0040.3		Psat0s836g0040.1;Psat0s836g0040.2;Psat0s836g0040.3	554	Psat0s836g0040.1;Psat0s836g0040.2;Psat0s836g0040.3	26.347	26.3868	26.1872	26.8388	27.1819	27.1828	27.3178	27.6566	21.4977	21.2796	21.0596	21.2203	22.8717	22.3048	23.2597	22.7997	25.5707	26.0109	25.9735	25.9452	26.7416	26.5872	27.0019	26.9772	22.3514	22.1538	21.3057	21.0529	22.828	22.8632	22.8871	22.959	24.9213	25.0941	24.5715	26.0116	24.7414	24.9423	24.9488	25.4772	25.0549	25.7045	26.5529	26.2429	27.1821
Psat0s836g0080.2;Psat0s836g0080.1		Psat0s836g0080.2;Psat0s836g0080.1	555	Psat0s836g0080.2;Psat0s836g0080.1	26.6889	27.2695	26.5748	26.6353	27.1355	27.2174	27.3395	27.3528	22.3318	22.8313	20.882	21.4644	23.1224	23.2101	23.8217	23.513	25.6101	26.1862	26.4933	25.9515	26.7739	26.811	27.2981	27.1129	21.2234	20.922	21.8746	21.1418	22.6953	23.0764	21.4709	23.3092	25.5364	25.6664	25.4556	26.0645	25.4327	25.7091	24.7795	26.0253	25.1638	25.8103	26.8318	26.5828	27.3028
Psat0s859g0040.1		Psat0s859g0040.1	556	Psat0s859g0040.1	23.7766	24.3462	23.9888	23.8926	21.5811	22.1714	20.9711	24.2926	22.5389	24.1037	24.0104	24.5128	23.524	23.856	23.4311	23.4428	23.272	21.3085	21.8045	22.2907	21.5568	21.8872	23.7548	23.9364	23.5147	21.7225	23.6313	20.949	22.3654	23.5773	23.5813	22.372	22.9725	22.4523	21.8679	23.2147	24.1781	24.1592	24.0675	24.113	23.9354	23.9305	23.6777	23.7193	24.0344
Psat0s864g0040.1		Psat0s864g0040.1	557	Psat0s864g0040.1	22.4159	23.578	23.2559	23.423	22.2078	22.4079	22.1095	22.6402	22.2603	21.4496	21.6753	22.3595	23.7959	22.0614	23.6208	23.8034	21.6164	22.3875	22.1512	21.2007	20.9624	22.9088	21.8341	22.0147	22.0391	23.5808	22.5999	22.0438	23.0543	22.1923	22.0391	23.46	22.807	23.5395	22.7332	21.8602	21.8624	22.3288	22.2208	22.6954	23.5064	23.5266	22.4475	23.1221	21.9114
Psat0s8724g0040.1;Psat2g057040.2;Psat2g057040.1;Psat2g056440.1		Psat0s8724g0040.1;Psat2g057040.2;Psat2g057040.1;Psat2g056440.1	558	Psat0s8724g0040.1;Psat2g057040.2;Psat2g057040.1;Psat2g056440.1	21.994	22.2966	22.3381	22.6845	22.2545	21.6597	21.9436	22.3941	22.5092	22.6176	22.7182	22.6469	22.1715	22.3023	22.3602	21.6405	22.9075	22.4574	22.4459	24.3724	21.6188	21.6683	21.7932	21.5345	21.7679	22.6712	22.1225	21.2417	21.3343	21.8829	21.5727	22.7409	22.5001	23.3116	23.3056	23.1632	22.1254	22.0513	22.1946	22.1329	24.0961	23.7574	24.1332	24.3226	24.7223
Psat0s876g0040.2;Psat0s876g0040.1		Psat0s876g0040.2;Psat0s876g0040.1	559	Psat0s876g0040.2;Psat0s876g0040.1	22.1972	22.5074	22.6929	22.2792	24.5241	22.3579	22.8804	24.1157	22.0419	23.0412	22.6932	21.9631	21.2961	21.7945	21.7572	21.7393	30.7055	31.8176	30.4371	30.2291	21.7901	21.8778	20.0493	21.8037	20.69	21.983	22.0677	22.1087	21.8723	22.7887	21.9464	22.5199	30.1409	30.2062	30.1763	30.1213	21.8641	22.1865	21.3352	22.1549	22.7099	22.2948	21.8871	22.1067	22.06
Psat0s876g0120.2;Psat0s876g0120.1		Psat0s876g0120.2;Psat0s876g0120.1	560	Psat0s876g0120.2;Psat0s876g0120.1	22.5343	21.4652	21.8846	22.3519	29.0143	26.1922	26.6535	27.4991	22.3261	21.7309	21.0035	22.3843	21.7826	22.5978	21.9133	21.7551	32.7606	33.3295	33.1494	33.2268	24.2965	20.5913	24.9528	23.8243	22.9504	22.132	22.4557	21.8092	21.4315	21.8062	21.9866	21.845	32.571	32.489	32.5205	32.812	22.5429	22.0066	21.6223	22.0043	22.4007	20.9785	21.6949	22.3572	24.3757
Psat0s904g0160.1		Psat0s904g0160.1	561	Psat0s904g0160.1	23.1879	22.6699	22.0329	23.3111	23.34	23.2517	23.4444	23.5974	23.7367	22.6678	21.474	22.5899	24.0947	24.0919	23.9961	23.8273	24.2343	24.8666	24.9577	23.543	24.0683	24.1525	24.3695	24.0992	24.0971	23.5724	23.2686	24.5265	22.9695	23.4629	23.368	23.6552	23.9121	23.8678	23.103	22.9882	21.8052	22.1853	22.6474	22.8456	24.0152	23.7501	23.6009	22.9945	22.9415
Psat0s905g0040.1;Psat0s905g0040.2		Psat0s905g0040.1;Psat0s905g0040.2	562	Psat0s905g0040.1;Psat0s905g0040.2	25.3779	25.5325	25.5076	25.5319	25.2416	25.2339	25.4711	25.325	24.2935	25.149	25.325	25.4651	25.2353	25.2337	25.2861	25.2337	20.9157	21.1897	22.6124	21.894	25.6168	25.4069	25.4386	25.4722	25.2049	25.1637	25.0283	24.9193	25.2358	24.9975	25.2329	24.9538	23.4877	23.2036	21.6701	23.4324	25.3872	25.4045	25.402	25.4024	25.4863	25.523	25.5484	25.5705	25.3925
Psat0s916g0080.1		Psat0s916g0080.1	565	Psat0s916g0080.1	25.8197	26.0245	25.8667	25.8749	25.3604	25.5357	25.551	25.489	24.1644	25.5617	25.6411	25.637	25.4598	25.5238	25.4676	25.582	23.1013	22.9702	22.7651	20.5947	25.4897	25.6337	25.4839	25.5662	25.5732	25.6123	25.5079	25.418	25.5233	25.6015	25.5457	25.3086	23.4916	23.112	22.6237	23.9672	25.4915	25.6105	25.6187	25.6926	25.3533	25.5267	25.5732	25.5361	25.603
Psat0s917g0040.3;Psat0s917g0040.2;Psat0s917g0040.1;Psat0s917g0040.5;Psat0s917g0040.4		Psat0s917g0040.3;Psat0s917g0040.2;Psat0s917g0040.1;Psat0s917g0040.5;Psat0s917g0040.4	566	Psat0s917g0040.3;Psat0s917g0040.2;Psat0s917g0040.1;Psat0s917g0040.5;Psat0s917g0040.4	21.5799	22.8967	21.5168	22.8634	22.2324	21.6389	21.5611	22.4292	23.0361	22.0665	20.9197	21.7947	21.2127	21.9793	21.7202	20.8439	23.6851	23.5992	23.105	21.9736	23.1073	23.0452	23.2905	21.8311	22.6669	22.3334	21.6197	22.8018	23.2108	21.8935	22.3599	21.7338	23.3512	23.3452	23.8702	23.0098	22.331	22.4413	22.5644	22.2616	22.1432	22.453	22.7053	22.5379	23.1948
Psat0s921g0200.1		Psat0s921g0200.1	567	Psat0s921g0200.1	23.9941	23.9057	24.1201	23.9569	23.3661	23.8655	23.4116	23.4732	23.9098	24.2019	24.0302	24.0605	23.4158	23.3561	23.6391	23.494	21.8446	21.5504	21.7987	23.0592	23.4717	23.726	23.5064	23.0381	24.0951	23.8125	24.0749	24.2856	23.7432	23.7618	23.8925	23.8777	24.2018	23.1152	23.292	22.9081	24.3127	24.0744	24.1424	24.2167	23.7902	23.6859	23.7312	23.8568	23.7381
Psat0s921g0240.1		Psat0s921g0240.1	568	Psat0s921g0240.1	25.5025	25.2844	25.4244	25.6813	25.2593	25.7429	25.5261	25.6428	25.1308	25.7713	25.8801	25.9895	25.8794	25.7295	25.7752	25.6798	25.4695	25.6673	24.9399	24.8894	25.695	25.5776	25.7103	25.6903	26.1103	25.912	25.9086	25.9058	25.7364	25.7584	25.7839	25.8366	24.5729	23.9222	24.6637	23.5043	25.473	25.5395	25.591	25.6767	25.6728	25.5319	25.3261	25.443	25.3093
Psat0s929g0040.1		Psat0s929g0040.1	569	Psat0s929g0040.1	22.3984	22.1865	22.7503	22.3035	22.7335	21.8211	21.2226	21.6637	21.361	22.8194	23.1485	22.4819	23.0659	23.1373	22.912	22.7707	22.5093	22.5859	21.9606	22.3304	21.9691	21.645	21.4308	21.6241	22.7633	22.7076	21.2948	22.8088	22.6518	22.4137	22.672	22.5233	22.1609	22.7762	22.3408	22.887	22.6155	22.5899	23.0051	22.625	22.6087	21.7501	21.8868	22.5921	22.2894
Psat0s944g0080.2;Psat0s944g0080.3;Psat0s944g0080.1		Psat0s944g0080.2;Psat0s944g0080.3;Psat0s944g0080.1	571	Psat0s944g0080.2;Psat0s944g0080.3;Psat0s944g0080.1	21.2542	21.6303	21.9042	21.0111	23.0715	22.6312	20.9971	21.0181	22.1937	22.2307	22.1551	22.8229	21.8645	21.9393	21.9219	22.4947	23.1545	22.477	23.0372	21.3764	21.1716	20.6795	22.3285	20.8477	21.7125	22.795	22.486	21.631	22.0767	22.3114	21.8326	20.7432	23.253	22.521	22.645	21.6495	22.7562	20.8739	21.6626	22.2819	21.0657	22.688	20.7992	21.9681	22.8921
Psat0s944g0200.1		Psat0s944g0200.1	572	Psat0s944g0200.1	24.4519	24.899	24.9107	24.6834	22.9209	25.1477	25.2157	26.0244	21.67	24.4758	23.9724	24.2406	23.3859	23.6752	23.9161	23.9568	22.8849	23.4106	21.8547	22.8049	25.303	22.3795	24.6683	25.567	23.9182	23.9507	24.0175	23.9818	25.0122	24.3303	24.4499	24.0885	23.2725	23.7137	23.4743	22.0845	23.8413	24.1793	24.0054	24.1458	24.1544	24.6277	24.7187	24.2935	24.9348
Psat0s967g0040.1		Psat0s967g0040.1	573	Psat0s967g0040.1	23.2374	23.1644	23.0048	23.421	22.6758	22.6042	22.4911	22.0966	22.6269	23.1964	22.811	23.2502	21.7035	22.7824	23.1547	22.7207	23.4204	22.32	23.2281	23.0465	22.7597	22.8019	22.6933	22.6145	23.1015	23.2258	22.8446	22.5147	23.1344	23.005	23.2117	23.0461	22.1803	22.9673	22.4579	22.6085	23.4962	23.0747	23.5093	23.3101	23.2544	23.2799	23.0878	23.2788	22.9168
Psat0s992g0080.1;Psat0s3139g0040.1		Psat0s992g0080.1;Psat0s3139g0040.1	574	Psat0s992g0080.1;Psat0s3139g0040.1	22.5267	21.39	21.0906	21.8048	22.5458	22.412	22.3093	22.33	21.7711	22.1869	21.7909	22.2227	21.6415	21.7259	21.7667	21.5813	27.7673	23.3859	25.9389	28.3695	21.8631	22.4272	21.5796	21.6415	21.9614	22.1989	21.8754	21.7263	22.443	21.5079	22.3992	21.1153	26.0549	25.8583	22.7627	22.0678	22.1832	21.9159	23.2711	22.0449	22.4132	21.7423	21.1972	21.7852	22.0034
Psat0s992g0120.1;Psat0s3139g0080.1;Psat1g172040.1;Psat6g217920.1		Psat0s992g0120.1;Psat0s3139g0080.1;Psat1g172040.1;Psat6g217920.1	575	Psat0s992g0120.1;Psat0s3139g0080.1;Psat1g172040.1;Psat6g217920.1	23.1387	23.4603	23.688	21.912	24.1623	24.2263	24.2084	21.7674	22.7322	22.3847	21.0288	22.8013	21.1655	22.2951	21.8793	21.4502	28.3241	28.3647	27.6218	28.217	24.7624	24.6393	23.3195	24.0877	21.5535	22.0738	21.7464	22.2069	21.8884	21.7678	22.6873	21.5652	27.3621	27.3152	24.0524	21.1277	22.5178	21.4409	22.4149	22.2997	21.6148	22.8809	23.1656	24.8056	25.3908
Psat0ss1196g0320.1;Psat2g133400.1		Psat0ss1196g0320.1	576	Psat0ss1196g0320.1	25.5462	24.6238	25.0276	25.7532	23.6684	24.2387	24.9583	24.8946	21.6301	24.5043	25.2428	25.0528	26.1465	26.5789	26.8196	26.6484	22.5916	21.5754	25.8012	21.9263	25.956	25.722	25.6722	25.4132	26.2984	26.0056	26.026	25.8689	25.7594	25.5565	25.7266	25.8784	23.1467	23.4382	23.0971	24.2887	25.2422	25.2959	24.8379	25.2803	26.0663	25.3016	25.4784	25.8637	25.3567
Psat0ss1196g0480.1		Psat0ss1196g0480.1	577	Psat0ss1196g0480.1	22.9783	22.6568	22.6936	23.0525	22.8423	22.7005	22.5134	22.5697	22.7995	22.6803	21.8856	23.3461	22.429	21.8953	22.9732	22.6952	22.6926	22.7948	22.2601	21.8884	23.2349	23.1346	23.1658	23.1428	22.8633	22.9549	22.7337	23.0448	22.93	22.8357	22.7246	22.7822	22.058	24.0956	23.122	22.7937	23.1894	23.2421	22.4679	23.1953	22.9969	22.9804	22.8389	22.8223	23.2422
Psat0ss1196g0600.1;Psat0ss1196g0600.2		Psat0ss1196g0600.1;Psat0ss1196g0600.2	579	Psat0ss1196g0600.1;Psat0ss1196g0600.2	21.4423	21.7231	20.2243	21.0992	19.1427	20.3576	21.6659	22.3888	23.3102	22.1279	22.1307	22.3019	23.1654	22.8459	22.6808	23.1874	21.0266	22.4967	22.4767	23.6737	21.5624	20.7803	21.8728	21.1584	24.0461	23.8554	24.0163	23.6446	23.2902	23.5457	22.5525	22.9829	22.7683	22.6096	23.637	21.9216	22.6701	22.9837	22.3359	21.749	20.9811	22.4099	21.7239	21.6702	21.9948
Psat0ss1279g0040.1		Psat0ss1279g0040.1	580	Psat0ss1279g0040.1	21.977	21.3746	21.7304	21.9319	21.8666	21.7985	21.7441	22.428	22.5797	23.3612	23.1319	23.3462	21.7069	23.1322	23.112	23.1299	23.2046	22.1457	22.1455	23.4165	22.5389	22.686	22.2686	20.3618	23.8371	23.6432	23.3373	23.2919	23.3247	22.9707	23.2321	22.8227	23.0075	23.1132	23.1603	23.3225	21.1602	23.0644	22.4924	22.1609	22.8113	22.6874	22.0283	22.22	22.475
Psat0ss1279g0120.1		Psat0ss1279g0120.1	581	Psat0ss1279g0120.1	22.4897	21.2274	22.8255	21.4512	23.0127	23.417	21.8361	23.7106	22.053	21.535	22.6343	21.6239	21.6461	21.3817	21.8387	20.9374	21.7769	22.4977	22.7049	22.0744	22.6227	23.5645	22.7377	21.3736	21.879	22.0907	22.5508	21.0494	21.9715	21.5088	23.2668	22.5378	22.516	24.2145	22.2077	22.3072	21.3868	21.7459	22.3324	23.6073	21.7403	22.192	20.9985	21.5278	22.7862
Psat0ss1279g0480.2;Psat0ss1279g0480.1;Psat0s934g0080.1;Psat1g063760.1		Psat0ss1279g0480.2;Psat0ss1279g0480.1	583	Psat0ss1279g0480.2;Psat0ss1279g0480.1	21.8912	22.1194	22.5454	22.0788	21.8009	21.8888	21.3472	22.1125	22.4779	22.6389	22.3233	22.2713	22.0466	22.733	22.6069	22.4892	22.9512	22.5719	20.6162	22.3498	21.7138	21.8995	21.773	22.0047	22.085	22.3214	21.9221	22.1569	22.6356	22.5655	22.7041	22.6949	23.0682	22.5317	23.0151	23.1807	22.5503	22.5637	22.538	22.3225	22.2259	22.2914	22.1601	21.9523	21.8233
Psat0ss2518g0280.1		Psat0ss2518g0280.1	588	Psat0ss2518g0280.1	21.9522	22.1251	22.1048	21.0675	20.9034	22.7131	20.9499	21.663	23.0587	21.7129	22.8003	23.256	21.3529	22.2874	21.9564	22.0183	22.4023	22.1444	22.9222	22.4897	22.1541	20.8558	22.1889	21.7222	22.8034	22.87	22.767	21.4926	21.5035	22.5505	21.9933	21.9465	23.6554	22.388	23.0984	22.5288	21.4243	22.4259	21.8276	21.7655	22.5085	22.0378	20.9026	21.9978	22.9923
Psat0ss2585g0640.1		Psat0ss2585g0640.1	589	Psat0ss2585g0640.1	21.5339	22.1297	22.0505	22.2366	23.0874	21.9928	22.8369	22.0073	21.6228	22.3132	22.1287	22.1071	22.587	21.4335	20.93	21.7719	23.1691	22.206	23.2646	23.8612	22.7581	22.2388	22.5517	21.4214	22.208	20.851	22.0339	23.1158	21.9143	22.9088	22.0731	21.9874	23.636	23.0526	21.3033	22.8595	22.7966	22.5136	22.6357	21.2539	22.4278	21.9945	21.8883	21.4087	22.9214
Psat0ss26108g0040.1		Psat0ss26108g0040.1	590	Psat0ss26108g0040.1	26.8478	27.6301	27.3297	27.1808	28.4705	28.2229	28.1667	28.6597	27.9022	28.4164	28.4733	28.4301	25.1348	27.7723	27.2902	27.7303	28.469	28.9009	28.178	28.1778	27.4619	27.2439	27.8264	27.9877	28.2061	27.8556	28.6837	28.1275	27.5461	27.081	27.6643	27.4715	27.8489	27.8803	27.8145	27.6516	26.5759	26.7803	26.9456	26.8934	26.3575	27.0399	27.1985	26.8855	27.7405
Psat0ss3348g0040.1		Psat0ss3348g0040.1	595	Psat0ss3348g0040.1	20.7468	23.0486	21.2857	21.7912	22.0434	22.3364	22.8911	22.5343	23.7936	25.0003	24.649	25.1141	23.8208	23.8982	23.0743	23.9695	22.4028	22.2358	22.5353	22.9958	22.4383	22.4563	22.5154	22.6957	24.9181	25.2214	24.9054	25.0869	23.7357	23.4825	23.4578	23.2332	22.1367	22.495	22.5559	23.6122	21.261	22.0109	22.3414	22.3033	22.647	21.7751	21.9426	22.3342	22.692
Psat0ss3805g0120.1		Psat0ss3805g0120.1	596	Psat0ss3805g0120.1	22.8256	22.8642	23.0566	23.2225	23.4868	23.1274	22.8513	22.9676	21.9842	23.1451	23.2081	23.0462	24.0278	23.9732	24.0027	24.1282	22.059	21.5231	22.015	21.4363	22.9415	22.6897	23.5496	23.2335	23.9946	23.9414	23.7083	23.9176	23.4425	23.7954	23.6253	23.4311	22.4919	23.2554	23.7316	23.252	22.621	22.6793	22.7792	22.8392	23.3052	23.312	22.9466	23.1103	22.7005
Psat0ss3962g0320.1		Psat0ss3962g0320.1	597	Psat0ss3962g0320.1	24.9188	24.9218	24.6914	24.7286	23.6217	24.0994	23.8578	24.3246	22.4907	25.542	25.2713	25.0082	24.756	24.7283	24.5253	24.7047	22.4773	22.3672	22.4188	22.0453	24.0207	24.3342	24.3723	24.3028	24.8872	24.9539	24.9544	24.6992	24.9239	24.7625	24.8405	24.6161	23.0098	21.387	21.6299	22.6165	24.7682	24.883	24.7631	24.7161	24.4874	24.5878	24.538	24.4868	24.2811
Psat0ss5398g0080.1		Psat0ss5398g0080.1	600	Psat0ss5398g0080.1	22.3756	22.5182	22.429	22.164	22.2086	22.0633	21.8031	21.9687	21.8903	21.8859	21.5868	21.5499	21.2209	21.32	21.7049	21.5409	22.8786	22.7278	22.4432	22.2979	21.1797	22.3843	21.1456	21.3098	21.7899	21.985	20.9027	22.3299	21.4606	22.725	22.3389	22.2975	23.0862	22.7003	23.1216	22.5536	22.5735	22.0927	22.7451	22.6031	22.2369	23.4164	24.179	24.2835	24.3805
Psat0ss5882g0160.1;Psat0ss5882g0200.1		Psat0ss5882g0160.1	602	Psat0ss5882g0160.1	21.8511	21.5534	22.2488	23.1817	21.492	20.8864	22.0983	22.0456	21.7513	21.059	22.2752	22.1655	22.4098	21.8714	22.2798	22.6653	24.0897	22.5571	22.2546	22.7474	21.9648	21.6048	22.3803	21.0527	21.5032	21.265	21.2819	21.2089	21.67	22.1395	21.9218	21.5977	22.8512	22.9486	23.3121	22.0059	22.1776	22.1791	21.8418	22.6348	21.2972	21.9166	22.3443	23.0336	22.0838
Psat0ss6591g0080.1		Psat0ss6591g0080.1	606	Psat0ss6591g0080.1	24.3165	24.1886	24.2066	23.9588	23.3782	23.526	23.2876	23.5159	22.7855	24.4149	23.7215	24.1258	23.3298	23.7601	23.8832	23.6853	22.4232	23.4758	23.3639	20.9449	23.6504	23.6957	23.5284	23.7435	23.4948	23.4646	23.5058	23.4237	23.9066	23.9706	24.0915	21.8586	23.9937	22.5649	22.9287	23.0052	24.5639	24.3495	24.7264	24.5791	23.804	23.9406	23.9608	24.222	24.2348
Psat0ss7220g0080.1;Psat0ss7220g0080.2		Psat0ss7220g0080.1;Psat0ss7220g0080.2	607	Psat0ss7220g0080.1;Psat0ss7220g0080.2	26.141	25.8059	25.8805	26.1059	25.663	25.8335	25.9091	25.8003	25.4854	26.0969	26.201	26.3453	26.1893	26.1846	26.3748	26.0479	26.1371	24.2666	26.2265	25.7756	25.9589	26.1872	26.3347	26.0114	25.9248	25.9446	25.9196	25.7941	25.495	26.0299	25.6071	25.9152	25.3894	25.0799	25.6104	25.2471	25.9436	25.8293	26.1299	26.1487	26.3655	26.2635	26.2447	26.3609	25.9456
Psat0ss839g0160.1		Psat0ss839g0160.1	609	Psat0ss839g0160.1	22.9171	21.6888	22.6119	22.692	22.4825	22.4468	22.5175	22.1033	22.4752	22.8231	23.3898	22.959	23.4511	23.1089	23.2466	23.5724	22.3984	21.8797	23.2335	22.9346	22.2152	22.9244	22.2695	22.5947	23.751	23.6389	23.4415	23.7324	23.2897	23.1889	22.8961	22.8849	22.6524	23.3786	22.7779	23.1915	22.4092	22.4882	22.1699	22.5376	22.75	22.7911	22.6168	22.222	22.3411
Psat0ss839g0200.2;Psat0ss839g0200.4;Psat0ss839g0200.3;Psat0ss839g0200.1;Psat5g012000.1		Psat0ss839g0200.2;Psat0ss839g0200.4;Psat0ss839g0200.3;Psat0ss839g0200.1	610	Psat0ss839g0200.2;Psat0ss839g0200.4;Psat0ss839g0200.3;Psat0ss839g0200.1	21.8747	22.2264	22.6032	22.6578	22.489	22.2547	22.2937	21.4004	22.0957	22.7384	22.2424	22.1888	21.4518	21.2357	21.7247	22.1354	24.0371	24.1345	24.126	23.6575	21.2885	21.3574	21.9705	21.6654	22.2544	22.1846	21.8184	21.2346	21.2957	22.2118	21.6502	22.174	24.9007	24.9786	24.7418	23.8645	22.1413	22.5315	22.7011	23.0311	22.5677	21.9007	22.4627	22.5144	22.8404
Psat0ss8606g0040.1;Psat0ss8606g0040.2		Psat0ss8606g0040.1;Psat0ss8606g0040.2	611	Psat0ss8606g0040.1;Psat0ss8606g0040.2	22.22	22.3799	22.6542	22.0312	22.8154	22.1838	21.4584	21.2509	22.157	22.7994	21.8016	21.7232	21.9663	21.882	21.8026	21.4892	23.3074	23.1755	23.6153	21.7238	22.5837	22.7595	22.6853	21.7041	22.2425	21.4587	21.7374	22.8052	22.157	22.4357	21.9724	22.2549	23.861	22.2469	23.0071	22.3172	22.8666	22.4819	22.1975	22.2702	21.6117	22.3926	22.2847	21.1466	22.5175
Psat0ss9348g0160.1		Psat0ss9348g0160.1	614	Psat0ss9348g0160.1	26.6926	26.5297	26.2669	26.8763	26.7788	26.669	26.7614	27.2653	23.9351	25.0006	25.4031	25.6605	25.9127	27.4314	27.2502	27.2765	27.3167	26.8957	27.0585	26.881	26.7465	26.4938	26.7798	26.8466	27.2313	27.1905	27.0081	26.4628	27.0763	27.0037	26.9861	26.932	27.0594	27.1803	27.0403	27.0254	26.2729	26.2146	26.3186	26.3333	26.5898	26.7574	26.7563	26.6473	27.0586
Psat0ss9363g0320.2;Psat0ss9363g0320.1;Psat0ss9363g0320.5;Psat0ss9363g0320.3;Psat0ss9363g0320.4		Psat0ss9363g0320.2;Psat0ss9363g0320.1;Psat0ss9363g0320.5;Psat0ss9363g0320.3;Psat0ss9363g0320.4	615	Psat0ss9363g0320.2;Psat0ss9363g0320.1;Psat0ss9363g0320.5;Psat0ss9363g0320.3;Psat0ss9363g0320.4	25.163	24.9505	24.9845	25.1788	25.0878	25.2932	25.1605	25.0366	24.5631	24.7115	24.5632	24.3808	25.0414	24.7972	25.056	25.1526	27.5488	27.3476	27.7607	27.7539	25.2153	25.2341	25.2293	25.3196	24.2912	24.7865	24.0472	24.5736	25.0277	25.0089	24.7868	24.92	27.53	27.3861	27.3864	27.6676	25.785	25.627	25.6847	25.6467	25.0244	25.0002	25.0514	25.258	25.5607
Psat0ss9363g0360.1		Psat0ss9363g0360.1	616	Psat0ss9363g0360.1	23.799	23.4427	23.1431	23.7549	23.2539	23.4042	23.6598	23.1264	23.5885	21.2701	23.0239	21.3603	23.5666	23.3255	23.5538	23.4244	23.1249	23.3043	23.1841	22.4829	23.628	23.5695	23.8192	23.6929	23.3913	23.5068	23.2379	23.3354	22.9747	23.4891	22.0686	23.5169	23.1887	21.3786	22.6373	22.1943	23.3776	23.469	22.9504	23.3945	23.847	23.5168	24.0068	23.6005	23.1216
Psat0ss9723g0120.1;Psat2g067960.1;Psat2g069520.1;Psat0s4596g0040.1;Psat2g067880.1;Psat6g096280.1;Psat6g096200.1;Psat2g067800.1		Psat0ss9723g0120.1	617	Psat0ss9723g0120.1	22.0829	21.7656	22.2966	23.262	23.8447	22.8268	23.5135	23.7944	22.1032	22.1959	22.5866	22.1159	21.1238	22.7482	21.8656	20.9974	22.8727	23.9586	24.2674	23.6977	22.1119	22.7455	22.5173	21.8875	22.989	21.8304	21.8217	21.8271	21.7795	21.5682	21.5583	21.5512	22.8788	23.2342	22.9135	22.8792	21.5932	22.0007	22.6334	22.2348	21.514	22.2302	22.1055	21.9677	21.9449
Psat1g000760.1;Psat4g213840.1		Psat1g000760.1;Psat4g213840.1	619	Psat1g000760.1;Psat4g213840.1	24.2429	24.2933	24.4798	24.4036	24.5228	24.1375	24.9172	24.5197	21.9493	24.0821	24.0808	24.1517	22.9465	23.8271	23.7908	23.7407	24.211	24.0204	24.047	21.4565	23.9716	23.9931	24.2664	24.4052	23.9511	24.1789	24.2469	23.8152	23.5587	23.7275	23.8576	23.188	23.1008	22.6264	22.6774	22.9065	23.8422	24.0409	24.1952	24.3137	23.9604	23.9857	24.0713	24.4261	24.0845
Psat1g000800.4;Psat1g000800.2;Psat1g000800.1;Psat1g000800.3;Psat1g000800.5		Psat1g000800.4;Psat1g000800.2;Psat1g000800.1;Psat1g000800.3;Psat1g000800.5	620	Psat1g000800.4;Psat1g000800.2;Psat1g000800.1;Psat1g000800.3;Psat1g000800.5	22.0669	22.2593	22.1089	21.5968	21.6215	22.0811	21.968	21.2329	22.3829	22.8241	22.3713	22.8534	22.3904	22.3523	22.3925	22.5124	21.6668	22.5959	22.4444	22.6114	22.0037	21.4032	21.1938	21.4616	22.6315	22.8513	21.6879	22.7378	21.8722	22.4442	22.4042	22.0978	23.0254	22.1559	22.7125	23.0706	21.9108	22.7128	23.2143	21.4564	21.6733	20.8612	21.3974	22.528	22.4016
Psat1g001560.1;Psat1g001560.3;Psat1g001560.2;Psat1g001560.4;Psat1g001560.6;Psat1g001560.5		Psat1g001560.1;Psat1g001560.3;Psat1g001560.2;Psat1g001560.4;Psat1g001560.6;Psat1g001560.5	622	Psat1g001560.1;Psat1g001560.3;Psat1g001560.2;Psat1g001560.4;Psat1g001560.6;Psat1g001560.5	25.2071	24.9469	25.4063	24.6822	24.0659	24.9317	24.1418	24.5045	25.4578	25.8561	25.6363	26.1212	26.0767	26.21	25.9457	26.345	22.0968	22.205	21.8767	22.9427	24.2957	24.4945	23.9488	24.4911	25.2265	25.7396	25.0774	24.9597	25.4358	25.4374	25.3264	25.5288	23.486	21.6693	23.4311	22.3018	25.102	25.1055	25.0092	24.9365	26.0592	25.0649	24.9795	25.3455	24.9892
Psat1g001640.1		Psat1g001640.1	623	Psat1g001640.1	25.1383	25.0623	25.8261	24.8713	23.8694	24.5156	23.7713	22.4887	27.3713	27.4425	27.8391	27.5877	27.7643	27.6094	27.3403	27.8195	21.6614	21.5218	22.3244	22.1049	24.4544	25.0244	23.8761	24.3097	26.9956	27.061	27.1335	26.9409	27.2876	27.1638	27.5327	27.4846	22.7136	22.9423	21.8921	23.1817	25.7956	25.6018	26.2846	26.048	26.9184	26.8281	26.417	26.1687	25.1809
Psat1g001680.1		Psat1g001680.1	624	Psat1g001680.1	25.4492	25.6932	25.5144	25.4714	25.6913	25.7	25.3741	25.2717	25.0801	25.8907	25.6211	25.5294	24.9737	25.3388	25.3608	25.3213	23.2747	21.8094	21.69	22.605	25.5223	25.5833	25.7212	25.3387	25.3232	25.3562	25.0889	25.3057	25.4888	25.5553	25.5248	24.9831	22.4	23.2207	21.3981	21.8725	25.199	25.3096	25.4859	25.5524	25.5164	25.537	25.8078	25.5569	25.8069
Psat1g001960.1		Psat1g001960.1	625	Psat1g001960.1	22.1127	21.7588	22.7013	22.4818	22.8988	23.0673	22.9107	23.4475	22.5196	22.6166	23.0549	21.8931	23.6341	23.189	23.2108	23.0671	21.8382	22.7915	21.9576	21.697	22.2995	22.727	21.4555	22.5088	23.4447	23.4998	23.1901	23.4046	23.0132	22.8234	23.2365	22.9125	22.9742	21.4771	22.5025	22.4524	22.3325	21.6425	21.0905	21.7326	22.0902	22.1267	22.3266	22.2953	20.8656
Psat1g002320.1		Psat1g002320.1	628	Psat1g002320.1	25.1108	24.5794	24.9856	25.3645	25.588	25.9605	25.3964	25.7659	24.3014	25.8229	25.6263	25.2754	24.7765	25.4105	25.4065	25.4803	21.6355	22.2783	22.6182	22.3095	26.4915	26.159	26.3692	26.1057	25.1402	25.2066	25.1456	25.1873	25.8221	26.0197	25.7788	25.885	22.278	21.5578	25.2533	25.7132	25.8938	25.8247	26.0228	25.8872	25.3001	25.2313	25.4537	25.1613	25.7969
Psat1g002480.1		Psat1g002480.1	629	Psat1g002480.1	24.4621	24.6373	24.2662	24.476	26.292	24.1135	25.7259	24.6449	24.7384	25.157	24.8592	24.8641	24.4321	24.4752	24.4414	24.4532	21.924	23.0602	21.8119	23.7099	24.0388	24.4027	25.0167	24.2731	25.4887	25.4415	25.1135	25.3684	25.3059	24.9112	25.142	24.7051	22.7965	23.2266	22.5709	23.4964	23.0392	22.5617	21.45	23.0403	24.2966	24.0056	24.0323	23.8664	21.9942
Psat1g003200.1		Psat1g003200.1	631	Psat1g003200.1	24.8887	24.682	24.5086	25.0275	25.7407	25.8336	25.3429	25.1738	24.5139	23.391	24.0891	23.9635	24.3397	24.5009	24.5861	24.5277	25.9855	26.5088	26.3636	26.4885	25.6956	25.7131	25.4003	25.5773	24.7176	24.2156	24.4157	24.4556	24.7437	24.6341	24.7528	24.9017	26.24	26.0827	26.395	26.3423	25.0926	24.9412	25.0083	24.8178	25.1856	24.9721	25.4247	25.6423	25.696
Psat1g004560.2;Psat1g004560.5;Psat1g004560.4;Psat1g004560.3;Psat1g004560.1		Psat1g004560.2;Psat1g004560.5;Psat1g004560.4;Psat1g004560.3;Psat1g004560.1	634	Psat1g004560.2;Psat1g004560.5;Psat1g004560.4;Psat1g004560.3;Psat1g004560.1	24.0658	23.9121	24.0574	23.8361	24.069	23.5738	24.2102	24.1981	21.9791	22.4249	22.7712	22.8078	23.5931	23.5799	23.5745	23.4408	22.0589	20.9947	22.8122	22.5365	24.3115	24.1507	24.2871	24.2785	23.2588	23.0869	23.0177	23.0699	23.3499	23.6609	23.4415	23.6617	23.2525	23.0033	22.9099	23.101	23.7976	23.8903	23.7321	23.6783	23.7279	23.8674	24.0454	23.749	23.6039
Psat1g004880.1		Psat1g004880.1	635	Psat1g004880.1	22.268	20.6439	22.7057	22.2232	21.4285	22.4471	22.7115	22.6631	22.1635	23.0543	23.0087	23.0224	23.3774	23.1479	23.0897	23.2115	22.2793	21.0508	22.0414	23.2739	20.2426	21.2312	22.8365	22.946	23.7541	23.7249	23.5475	23.5174	22.882	23.3431	22.9354	22.809	22.813	23.2032	23.1584	23.0942	22.627	22.9164	21.9526	22.1348	21.8055	23.0324	22.5391	22.6868	22.793
Psat1g005000.1		Psat1g005000.1	637	Psat1g005000.1	25.5799	25.4824	25.7745	25.4352	24.2221	24.5684	24.2696	24.8616	26.4062	25.5689	26.0061	25.7832	25.5006	26.0332	25.8555	26.1977	22.3241	22.5032	22.5103	21.36	24.7238	25.0134	24.7148	25.0756	26.1611	26.1264	26.3768	26.1082	25.9446	25.9608	25.9429	25.9664	21.9977	22.9078	23.1599	22.9348	25.2061	25.6503	25.4787	25.5394	25.259	25.2472	25.2397	25.0994	25.091
Psat1g006880.2;Psat1g006880.1		Psat1g006880.2;Psat1g006880.1	641	Psat1g006880.2;Psat1g006880.1	26.1223	25.7855	25.9636	25.896	25.3345	25.7235	25.6705	25.3048	24.0413	25.8604	25.4727	25.7949	26.0321	25.7622	25.9502	25.8443	22.4089	22.4209	22.8295	21.8607	25.8469	25.8751	25.4589	25.7281	25.5592	25.6872	25.3112	25.433	25.655	25.7215	25.607	25.7663	22.2526	22.4965	23.5904	23.0163	26.2087	26.1025	26.0315	26.011	26.0546	25.9791	25.7871	25.7515	25.3911
Psat1g007800.2;Psat1g007800.1		Psat1g007800.2;Psat1g007800.1	643	Psat1g007800.2;Psat1g007800.1	23.5423	22.6688	23.0089	23.07	21.9226	21.9039	21.971	22.434	22.8613	21.1002	22.5902	22.1892	23.3066	23.7273	23.8308	23.6721	23.6599	21.7872	23.3748	23.3303	22.9489	23.48	22.9396	22.7644	23.0444	22.8812	22.7939	22.9282	23.2175	23.1702	23.1415	23.2617	22.8806	22.4488	23.1179	23.5996	23.4913	23.5074	23.2663	23.3913	23.8432	23.5045	23.5037	23.7646	23.7191
Psat1g007920.1		Psat1g007920.1	644	Psat1g007920.1	23.5651	23.4475	23.7177	23.3975	23.0198	23.4879	23.0587	23.0863	25.0063	24.542	24.4039	24.635	24.1558	24.0968	24.1846	24.3873	25.2097	25.6636	25.0975	25.2743	22.8645	23.3196	23.1388	23.2092	24.3255	24.4824	24.8937	24.6588	23.9542	24.1561	23.9835	24.2362	24.7447	25.402	24.546	25.3855	23.926	23.668	23.4621	23.607	24.0454	23.3255	23.4086	23.8314	22.3908
Psat1g008160.1		Psat1g008160.1	645	Psat1g008160.1	22.268	22.7046	21.9154	21.0203	20.9256	22.2527	21.2538	21.4659	21.5358	21.6967	22.6171	22.1491	22.066	22.7251	21.4733	21.5648	22.7336	21.9817	21.8563	21.182	22.32	23.485	21.8721	22.006	21.7233	22.1032	21.812	22.061	21.9885	21.7865	22.2094	21.7011	22.7462	22.3165	21.8216	22.5194	22.5766	23.23	21.5943	22.2503	21.6528	21.9436	22.0653	21.3142	22.6411
Psat1g008400.1		Psat1g008400.1	646	Psat1g008400.1	22.6136	22.6375	22.9124	22.6461	21.3121	21.9526	22.2243	22.2888	22.2234	21.5095	21.391	23.0719	21.6099	21.587	21.7595	21.5491	21.4123	21.5214	22.1466	22.5595	22.1809	22.2444	22.4487	22.3821	21.3999	21.5573	22.4229	21.4758	22.1912	21.3989	21.7274	22.0796	22.0737	21.7653	23.4831	22.2548	22.3441	22.6548	22.6512	21.5631	21.9351	21.0011	22.2129	21.9787	22.4234
Psat1g009000.2;Psat1g009000.1		Psat1g009000.2;Psat1g009000.1	647	Psat1g009000.2;Psat1g009000.1	22.3052	22.4483	22.0083	22.0653	21.7172	21.9896	21.7865	21.4657	22.3237	21.6217	22.1381	22.8058	21.3183	22.4481	21.762	21.0168	22.3124	21.9632	22.6681	21.5343	22.3744	22.4245	22.1941	22.0698	21.6024	22.4195	22.4903	20.736	21.5818	22.0829	21.526	21.3605	23.1829	24.0103	22.3778	22.0755	22.487	22.4031	22.5504	22.5194	22.2263	22.289	22.6527	22.6746	22.5184
Psat1g010200.1;Psat1g010240.1;Psat1g010440.1		Psat1g010200.1	649	Psat1g010200.1	23.9885	24.2749	23.6958	25.0236	26.8592	26.4381	26.4116	26.524	22.4966	22.9987	21.5596	21.9346	22.0975	22.4581	22.0789	21.4962	27.7565	27.8001	27.967	27.6589	23.7122	23.8704	24.8953	24.4725	21.1199	19.9121	21.1067	21.3056	21.243	22.919	21.2348	21.5233	26.5805	26.3529	25.9777	26.3235	22.0636	21.433	22.3602	22.3227	20.3987	23.0849	22.0506	22.9862	24.4045
Psat1g010280.1		Psat1g010280.1	650	Psat1g010280.1	21.7228	21.9136	21.9036	21.0827	21.293	23.3458	22.2671	21.2789	22.821	21.5697	22.1039	21.5263	21.7458	21.0224	22.0014	21.2143	27.3477	27.0231	26.1969	26.3187	22.0748	21.7836	20.9605	20.8847	22.3131	21.835	22.4869	21.9752	21.9645	22.2251	21.8367	21.8898	26.8317	25.8996	25.7405	25.7987	23.1123	21.5275	22.5716	22.3151	22.6682	21.9514	22.254	22.1872	22.0651
Psat1g011240.1;Psat1g011240.2		Psat1g011240.1;Psat1g011240.2	653	Psat1g011240.1;Psat1g011240.2	24.5436	24.409	24.2613	24.6724	24.0556	24.3067	24.671	23.9549	23.8274	23.9027	24.1193	24.0063	24.3108	24.2194	24.1858	24.2008	24.0255	23.5238	23.0175	20.1012	24.3144	24.533	24.2979	24.2758	24.5562	24.5925	24.3464	24.4493	24.6664	24.5238	24.6186	24.5117	23.8125	23.7486	24.1599	24.4455	24.5065	24.3978	24.5799	24.4949	24.3901	24.3939	24.2487	24.4981	24.3735
Psat1g011440.1		Psat1g011440.1	654	Psat1g011440.1	21.9912	22.255	22.3399	21.7263	22.1434	22.843	23.0796	22.3337	21.9989	22.6907	21.8915	22.0282	22.6005	22.1258	21.5419	20.777	28.0802	27.9745	28.58	27.0591	22.2886	22.8581	22.2861	21.9672	22.1082	21.4839	22.0961	21.791	22.0875	22.6744	22.5066	21.7871	27.2065	28.1495	27.5243	26.9867	22.0607	22.8714	22.1468	21.9882	22.8244	21.9622	22.076	21.7181	21.7799
Psat1g011720.1		Psat1g011720.1	655	Psat1g011720.1	22.1443	21.7462	22.0636	21.929	22.3463	22.2691	21.3803	22.3317	20.7424	21.8615	21.8017	21.9586	23.2076	22.8578	23.2881	22.8871	21.6878	21.5718	22.4465	23.2711	22.2049	21.5735	22.011	21.8967	22.1889	21.5576	22.5849	21.2546	21.5606	22.262	21.9166	22.338	22.5216	22.205	22.4244	23.3372	22.3806	22.4548	21.8069	22.27	22.7001	22.1276	23.0516	22.4793	21.9807
Psat1g012200.1;Psat1g012560.2;Psat1g012560.1		Psat1g012200.1	656	Psat1g012200.1	27.1463	27.0431	26.952	27.2829	27.025	27.0403	27.0784	27.4267	26.9662	26.9281	26.9753	27.0486	27.4771	27.2229	27.0866	27.2069	26.9206	27.1365	26.6542	26.8531	27.2493	27.2089	27.2296	27.1714	27.4037	27.355	27.3407	27.263	27.3713	27.2724	27.4124	27.2809	26.7799	26.9043	26.8137	26.7801	26.7419	26.8517	26.9665	27.101	27.2511	27.1233	27.143	27.0689	27.0882
Psat1g012600.1		Psat1g012600.1	657	Psat1g012600.1	25.3948	24.7958	21.8724	25.266	26.7265	27.0598	26.7696	26.6019	20.8102	24.9929	24.1722	24.9125	25.1704	25.4102	25.2274	25.0121	25.3931	24.3037	25.4295	25.4247	26.3001	26.2103	26.1672	26.7561	25.3129	25.7627	24.7622	25.3771	25.4565	22.6058	26.0983	25.279	22.4351	23.2444	22.5328	23.0288	25.6696	25.6236	26.1109	25.6382	20.9588	21.3005	25.2501	25.733	26.0296
Psat1g012640.1		Psat1g012640.1	658	Psat1g012640.1	22.184	23.4095	23.4312	23.3713	23.7675	23.615	23.565	22.7339	21.9421	22.7309	21.9328	22.2866	22.0439	21.194	22.4126	22.3358	22.1221	23.2571	22.6707	21.8482	23.5973	23.1	23.2041	23.392	21.8258	21.7514	22.3286	22.3721	21.9749	21.8193	22.1891	21.9611	21.9707	22.8431	22.4883	22.6988	22.138	22.858	22.8211	23.0797	23.8686	23.506	23.5477	23.8572	24.0488
Psat1g013600.2;Psat1g013600.1;Psat1g013600.4;Psat1g013600.3		Psat1g013600.2;Psat1g013600.1;Psat1g013600.4;Psat1g013600.3	660	Psat1g013600.2;Psat1g013600.1;Psat1g013600.4;Psat1g013600.3	25.7769	26.0137	26.168	25.7731	25.6372	25.7001	25.5547	25.4784	26.7082	26.2262	26.511	26.2622	26.0236	25.8809	25.8472	25.9557	25.1965	25.4592	25.8527	24.0868	25.597	25.6425	25.498	25.5778	25.9283	25.9302	26.1005	26.5413	25.9178	25.8798	26.0941	25.9015	25.5392	25.9738	25.7595	25.5375	26.1611	26.3331	26.084	26.1478	25.8731	25.792	25.7229	25.818	25.9974
Psat1g013760.1		Psat1g013760.1	661	Psat1g013760.1	24.084	24.2435	24.1458	24.1814	24.8696	24.9336	24.5964	24.3886	22.9016	24.1008	23.9223	24.0046	23.8327	24.3695	24.2088	24.2758	24.4352	24.5174	25.0401	23.9678	24.3268	24.1666	24.3397	24.4992	23.6884	23.707	23.6861	23.2945	23.8776	24.1704	23.9904	23.8798	24.5111	24.717	24.9393	25.1058	24.4659	24.5294	24.4685	24.4355	24.3322	23.9802	24.2528	24.0667	24.2551
Psat1g014040.1;Psat1g014040.2;Psat4g185320.1		Psat1g014040.1;Psat1g014040.2	662	Psat1g014040.1;Psat1g014040.2	27.5977	27.3791	27.5226	27.6703	27.7564	27.9664	27.9098	27.9241	26.0184	26.8808	26.6164	26.6823	26.7083	26.7381	26.942	26.6628	26.7657	26.6422	26.9652	26.3581	27.8516	28.0366	27.8647	27.9853	26.7089	26.5439	26.3429	26.4751	26.742	26.8465	26.769	26.8361	27.0787	27.0587	27.3797	27.5931	27.6293	27.6312	27.6909	27.5782	27.4769	27.5657	27.6043	27.6413	27.9392
Psat1g014080.1		Psat1g014080.1	663	Psat1g014080.1	27.993	27.413	27.6348	27.9708	28.0659	28.0146	28.0977	27.8348	28.0277	26.6944	27.3177	26.9526	27.835	27.508	27.6939	27.559	28.1593	27.8177	28.2959	28.0155	28.0491	28.1224	28.1104	28.1837	27.3872	27.3867	26.8213	27.401	27.3299	27.4538	27.4498	27.6303	28.6996	28.949	28.6199	28.5923	27.925	27.924	27.9078	27.9692	28.2511	27.9911	28.0661	28.2884	27.8078
Psat1g015000.1;Psat1g015000.2		Psat1g015000.1;Psat1g015000.2	664	Psat1g015000.1;Psat1g015000.2	21.4448	21.7816	24.6594	25.1548	24.5651	24.6336	25.3027	24.8615	22.2346	24.2108	24.6722	22.8267	22.4151	21.0086	21.5216	21.9293	22.0684	22.6004	22.9825	21.2085	24.7342	24.6896	24.874	24.9104	21.5193	22.6338	22.7424	21.4376	21.6987	22.3418	21.5015	21.3476	23.0488	23.5559	22.2596	22.1955	22.2459	21.7253	22.1349	23.0448	21.5394	21.4669	24.2093	21.8351	22.7056
Psat1g015240.3;Psat1g015240.1;Psat1g015240.2		Psat1g015240.3;Psat1g015240.1;Psat1g015240.2	666	Psat1g015240.3;Psat1g015240.1;Psat1g015240.2	24.7868	24.7371	24.9436	24.6867	25.201	25.2635	24.9428	24.9443	23.8397	24.7227	24.8572	24.5789	24.7537	24.8516	24.7665	24.7555	27.0583	27.3403	27.4562	27.3908	24.7348	24.8887	24.7025	24.7531	23.9251	24.1923	24.0413	24.2666	24.4643	24.3874	24.5337	24.4443	27.3135	27.1195	27.1695	27.0595	25.3406	25.1415	25.2531	25.07	24.9557	24.8947	24.8717	24.8569	25.0725
Psat1g015320.1;Psat7g150320.4;Psat7g150320.1;Psat1g021120.2;Psat7g150320.3;Psat5g297240.3;Psat5g297240.2;Psat5g297240.1;Psat1g021120.1		Psat1g015320.1	667	Psat1g015320.1	22.857	21.7786	22.5847	22.7256	22.0393	20.9617	22.452	22.1501	21.9235	22.3498	22.149	22.5997	22.2069	22.0732	21.7876	21.1826	22.755	21.5364	23.1131	22.9623	22.0813	22.5552	22.6338	22.8439	22.1352	21.8347	22.4485	23.0179	21.975	22.7773	22.1055	22.8341	22.9248	22.0533	22.6567	22.7485	23.0531	23.1984	22.8078	22.8403	21.9991	22.1706	22.3854	22.7072	23.0737
Psat1g016320.1		Psat1g016320.1	668	Psat1g016320.1	25.0311	25.3675	25.2098	24.9977	24.9482	24.8286	25.0531	24.5516	22.0555	23.1971	22.9286	23.1906	24.091	24.0213	24.1395	23.9571	24.4098	22.7856	23.456	23.6853	24.9115	24.7727	24.7695	24.6035	22.8687	23.2476	23.1124	23.0939	23.5778	23.848	23.7661	23.5774	23.3317	23.0214	24.5314	23.7442	24.7194	24.5706	24.4909	24.5751	23.8235	23.6591	23.4826	23.8208	23.9875
Psat1g017920.4;Psat1g017920.3;Psat1g017920.2;Psat1g017920.1		Psat1g017920.4;Psat1g017920.3;Psat1g017920.2;Psat1g017920.1	671	Psat1g017920.4;Psat1g017920.3;Psat1g017920.2;Psat1g017920.1	21.674	21.8648	21.8232	21.6577	21.5474	22.7197	21.2303	22.2015	22.9052	22.3188	22.2531	21.1299	21.7237	22.4144	21.4778	22.3327	21.836	23.1875	23.1706	22.3488	21.2361	22.6497	20.9273	21.662	22.849	22.3094	22.2003	22.3947	22.2477	23.1399	22.4561	22.3014	22.5115	22.4426	22.0663	22.7393	21.8172	22.281	22.6237	22.632	22.5173	22.5271	21.9501	22.1498	21.9506
Psat1g018040.1		Psat1g018040.1	672	Psat1g018040.1	26.8567	26.1469	26.4778	26.8255	26.3961	26.6373	26.9639	26.7568	27.2173	27.2666	27.7605	27.3406	27.7078	28.1525	28.1699	28.0638	22.9421	24.2792	24.3848	22.4002	27.3301	26.9798	27.3487	27.1505	27.5369	27.3449	27.2265	27.4463	27.3619	27.166	27.3408	27.5605	22.3191	23.9148	22.8029	22.6432	26.8655	26.9114	27.0289	26.9654	27.6667	26.8934	26.6406	27.2222	26.0016
Psat1g018760.1		Psat1g018760.1	674	Psat1g018760.1	22.9921	21.4764	23.4603	23.0738	22.1345	21.0032	21.7511	21.8305	21.8842	22.3716	22.518	22.2961	21.3482	22.8501	21.2723	23.0458	22.9713	21.9266	22.6135	22.9353	21.6229	21.9766	21.8023	21.4995	21.884	22.2868	21.4599	21.6358	22.1875	21.9416	21.6687	21.7728	22.3905	22.8841	23.8365	22.8521	22.5574	22.0846	21.7374	22.4062	22.9203	23.46	22.8572	22.978	23.1914
Psat1g018920.1		Psat1g018920.1	675	Psat1g018920.1	23.4189	23.6951	23.7548	23.2364	19.5131	20.7291	21.8753	21.6029	24.4064	23.6047	23.7536	23.8047	25.3404	25.4119	25.0604	25.3552	23.1107	21.7447	22.723	22.6872	22.3528	22.7298	20.6422	22.349	23.6212	23.9533	23.5242	23.3314	24.7054	25.0035	24.5379	24.6642	22.7267	21.8479	23.2005	23.6047	23.9928	24.0525	24.05	23.8803	24.2098	23.7243	23.4056	23.5138	22.7329
Psat1g019120.1;Psat1g019120.5;Psat1g019120.6;Psat1g019120.3;Psat1g019120.4;Psat1g019120.2		Psat1g019120.1;Psat1g019120.5;Psat1g019120.6;Psat1g019120.3;Psat1g019120.4;Psat1g019120.2	676	Psat1g019120.1;Psat1g019120.5;Psat1g019120.6;Psat1g019120.3;Psat1g019120.4;Psat1g019120.2	22.6934	22.3577	22.3844	22.6236	22.233	21.2629	22.0082	21.3181	20.6417	22.2979	22.2371	22.4592	22.2572	22.0625	21.9714	21.7473	23.2479	21.4624	22.7699	22.3658	21.5641	22.2653	21.6373	22.5308	22.8684	22.7726	22.9958	23.1099	22.6698	22.0364	22.625	22.2626	23.0689	22.6494	23.0509	22.4874	21.981	22.0282	21.1513	22.0692	21.3234	20.5207	19.8132	21.0542	22.6321
Psat1g019840.1;Psat1g019840.2		Psat1g019840.1;Psat1g019840.2	680	Psat1g019840.1;Psat1g019840.2	22.9018	22.8216	23.279	22.832	22.0677	22.4873	22.1773	21.8554	22.4997	22.116	22.4721	22.192	22.7756	21.7582	22.9368	22.6949	20.9207	21.3422	20.9116	21.0734	22.6226	22.9105	22.4456	22.7265	22.133	22.3715	22.1372	21.9942	22.7289	22.6458	22.3498	22.6987	22.6103	23.2744	21.8451	22.1949	23.1189	23.1537	23.2558	23.1217	22.6721	22.672	22.5588	22.9406	22.3987
Psat1g020560.5;Psat1g020560.4;Psat1g020560.6;Psat1g020560.3;Psat1g020560.2;Psat1g020560.1;Psat1g020560.7;Psat5g186280.2;Psat5g186280.1		Psat1g020560.5;Psat1g020560.4;Psat1g020560.6;Psat1g020560.3;Psat1g020560.2;Psat1g020560.1;Psat1g020560.7	684	Psat1g020560.5;Psat1g020560.4;Psat1g020560.6;Psat1g020560.3;Psat1g020560.2;Psat1g020560.1;Psat1g020560.7	22.1362	22.2473	21.998	21.3709	22.5385	22.3915	21.7864	21.9278	22.8499	22.7505	21.4075	22.1763	22.4884	22.5071	22.0951	21.5432	22.1579	22.1395	24.2306	21.6418	21.4412	22.0016	21.1445	21.4059	21.8474	21.7272	21.5714	21.9002	21.1928	21.1962	22.3721	22.1858	23.0628	21.899	22.4438	22.7532	21.6329	21.7163	22.1149	21.9741	21.0533	22.0338	22.2658	21.2133	22.388
Psat1g021080.1;Psat1g021080.2;Psat1g021080.3		Psat1g021080.1;Psat1g021080.2;Psat1g021080.3	685	Psat1g021080.1;Psat1g021080.2;Psat1g021080.3	23.5502	23.288	23.7367	23.3127	23.8865	24.3961	24.0603	23.8879	22.8251	22.472	22.5974	22.3603	22.2081	22.125	22.1385	22.09	22.9533	22.7308	22.0027	22.5356	23.7498	23.6209	23.5926	23.6871	22.46	22.7699	22.1464	22.6628	21.4539	21.6385	22.2971	22.0608	23.1707	22.8639	22.9542	21.7652	23.6159	23.0794	23.2588	23.1773	23.0925	23.4375	23.894	23.8339	23.777
Psat1g021800.1		Psat1g021800.1	687	Psat1g021800.1	21.9588	22.8518	21.5505	22.7664	22.5748	22.6941	22.4431	23.1179	23.3525	22.338	22.6249	22.2977	21.7761	21.8153	21.4839	21.2277	23.097	22.3777	22.736	23.5337	21.471	22.3197	22.0719	21.7029	20.889	21.2455	20.8999	21.3987	21.2956	22.201	22.4323	21.8522	22.7401	22.6055	22.9993	22.3672	22.2662	21.8913	22.5054	22.1511	22.5378	22.2152	21.7911	21.5248	22.7134
Psat1g022240.1		Psat1g022240.1	688	Psat1g022240.1	22.6309	22.0817	21.6145	21.624	22.4466	22.3867	22.6272	22.1716	21.8572	22.6988	22.0144	21.9334	22.3997	21.4661	22.3058	21.0473	23.8969	23.736	23.2624	24.0868	20.7271	22.3625	21.5233	21.2121	23.2649	21.9216	21.557	22.0028	21.6206	21.9319	22.3463	21.1998	24.5006	24.2736	25.034	24.7103	22.5657	22.567	22.4592	22.1929	22.0901	22.3112	22.6502	22.1265	22.7101
Psat1g023320.1;Psat0s3878g0080.1		Psat1g023320.1	691	Psat1g023320.1	21.7818	21.3314	22.1316	22.3599	21.7706	21.7872	21.8455	21.347	23.0664	22.2135	21.898	22.4856	21.4332	22.5216	22.2657	22.3073	22.155	22.4921	23.7474	22.435	21.9295	21.5118	22.4075	22.5962	21.858	22.0145	22.241	21.53	21.5454	22.0918	21.2344	22.4513	21.9532	22.9698	22.8889	23.3717	22.3626	22.2389	22.1691	21.2541	22.0921	22.7476	21.6331	22.6599	22.2957
Psat1g023920.1		Psat1g023920.1	693	Psat1g023920.1	22.0633	21.8205	21.1849	21.148	23.014	22.7337	22.2511	22.2314	21.8264	22.3384	22.6556	21.6312	21.6662	22.8001	21.9702	21.2414	22.8574	22.3624	22.9861	23.098	22.2872	22.249	21.6201	20.7018	22.0184	21.1095	22.4859	22.5587	22.6344	22.6137	22.4014	21.6903	22.935	23.3308	23.4576	22.6552	22.8339	21.8581	22.0382	21.8463	22.4363	22.7308	22.8857	21.594	22.7965
Psat1g024680.1;Psat1g024680.2;Psat0s3979g0040.1;Psat5g250280.1;Psat6g208560.1;Psat5g241760.4;Psat5g241760.3;Psat5g241760.2;Psat5g241760.1		Psat1g024680.1;Psat1g024680.2	694	Psat1g024680.1;Psat1g024680.2	19.9163	20.362	20.3046	19.1378	21.4204	21.7233	20.4314	22.0614	21.8049	20.7138	22.1705	21.9794	22.6453	22.2242	22.0214	22.2125	22.6225	21.3292	21.7978	23.5087	20.4361	21.6322	21.7366	20.8598	23.4898	22.9929	22.4002	23.3842	22.4194	22.8996	22.6324	21.3283	23.3666	22.7933	23.2769	22.6947	22.6142	20.8326	20.3076	19.9969	19.3956	20.2599	21.2211	21.2896	21.8993
Psat1g024760.1		Psat1g024760.1	696	Psat1g024760.1	26.3456	26.2891	26.3513	26.1543	25.3149	25.8315	25.4517	24.9525	26.4865	26.8316	26.8375	26.8064	26.7984	26.4364	26.503	26.417	25.531	25.0223	25.3983	25.1062	25.8499	26.2824	25.632	25.8454	26.419	26.2997	26.1392	26.6074	26.3159	26.2646	26.2771	26.4512	25.6078	24.9775	24.8674	24.8586	26.6963	26.7381	26.7739	26.5711	26.5966	26.3401	26.0938	26.3737	25.8104
Psat1g025200.2;Psat1g025200.1		Psat1g025200.2;Psat1g025200.1	697	Psat1g025200.2;Psat1g025200.1	24.6024	24.3072	24.5404	24.1192	24.6724	24.725	24.6917	24.7091	24.4672	24.8913	24.935	24.6778	24.6059	24.3129	24.4879	24.585	24.6219	24.1316	24.7387	24.7916	24.3844	24.4551	24.2987	24.5617	24.2772	24.3087	24.1629	24.6065	24.5243	24.6448	24.4465	24.4127	24.4803	24.2975	24.0299	24.4298	24.7395	24.5987	24.9464	24.6791	24.5974	24.3962	24.4831	24.5615	24.6443
Psat1g025840.1;Psat1g025840.2		Psat1g025840.1;Psat1g025840.2	699	Psat1g025840.1;Psat1g025840.2	22.5418	22.2523	21.8901	21.8267	22.399	23.2604	21.1667	21.2924	22.27	21.3737	21.9278	21.4067	21.6243	21.8527	21.4813	21.7646	22.6029	21.637	22.0191	22.3351	20.9109	21.8347	21.9216	22.6281	20.9348	22.0411	21.9338	22.5609	22.083	22.3659	22.179	22.4951	22.8282	22.4992	23.1497	23.4709	21.6001	22.4314	21.5011	22.8094	22.5871	21.8971	21.6733	21.9891	22.5449
Psat1g026320.1		Psat1g026320.1	700	Psat1g026320.1	22.4812	22.2226	22.4722	22.4957	23.1399	23.8202	23.9629	23.538	23.3707	23.4986	23.606	23.5069	22.8295	22.822	22.9321	22.9132	22.5359	22.4174	23.2904	22.0662	23.566	23.3546	23.6628	23.5721	22.9593	22.6244	22.6833	22.759	22.7993	22.6798	23.0145	22.6597	22.206	22.6311	22.9878	22.8907	22.5759	22.5146	22.7561	22.5537	22.7729	22.7438	23.0547	23.1908	22.5937
Psat1g026600.1		Psat1g026600.1	701	Psat1g026600.1	22.4737	22.0754	22.2812	21.666	22.0929	21.7052	21.7092	21.4257	21.8116	22.1073	22.09	22.3832	21.949	22.44	22.6258	21.556	22.5971	22.0361	22.3193	22.0045	21.7357	21.913	22.5683	21.5194	22.7562	22.501	22.3987	22.7363	22.3579	22.0723	21.8616	21.6074	22.036	22.9816	23.0865	22.3896	22.6476	22.6688	21.5959	21.3215	22.2512	21.1617	22.444	21.8475	22.6234
Psat1g027320.1		Psat1g027320.1	705	Psat1g027320.1	22.2055	21.8219	22.4848	22.1028	22.4072	22.019	22.0658	21.6621	22.5227	21.729	21.9667	22.9495	21.4802	21.1548	21.5399	21.6308	22.07	21.973	21.3488	24.2916	22.3888	21.8007	22.1814	20.8393	21.2733	21.8732	22.3406	21.6893	22.0327	22.2452	21.9421	21.5126	22.9361	23.1231	22.5875	21.7928	22.1772	22.4033	22.7239	21.8999	21.4181	21.9079	21.6983	21.6644	21.2492
Psat1g027360.3;Psat1g027360.2;Psat1g027360.1		Psat1g027360.3;Psat1g027360.2;Psat1g027360.1	706	Psat1g027360.3;Psat1g027360.2;Psat1g027360.1	22.473	22.1236	22.1282	21.9962	22.4348	22.006	21.9283	22.6289	22.72	22.2899	21.8091	22.9099	22.4512	22.4448	22.664	22.5249	22.6519	22.1614	22.6186	22.9439	21.6577	21.9956	21.9221	22.2453	23.3105	23.2213	22.6123	23.0504	22.847	22.9843	22.4664	22.8043	22.5763	22.9956	22.4598	23.4312	21.8995	22.3717	22.138	22.2086	22.5988	22.463	22.1427	22.0569	22.6212
Psat1g027640.1;Psat1g027640.2		Psat1g027640.1;Psat1g027640.2	708	Psat1g027640.1;Psat1g027640.2	21.9687	21.9838	22.9445	21.8689	21.8232	21.9991	21.7774	21.7971	21.9178	21.9237	22.4248	22.605	22.2146	22.0991	21.9133	22.0355	22.7428	21.8903	21.1278	21.7765	22.1366	22.1969	21.9856	21.6357	22.2519	21.9614	21.9972	21.9472	22.0113	21.9222	22.6065	21.9699	23.134	21.5794	22.0971	22.9844	22.5174	21.9668	21.4187	21.472	21.9406	21.9195	22.3035	22.1168	22.4513
Psat1g028040.1		Psat1g028040.1	710	Psat1g028040.1	23.0323	23.0859	22.822	22.8769	21.884	22.6689	23.0088	22.4831	24.7411	23.3329	23.5482	23.3454	23.9408	23.4362	23.6016	23.6303	23.9319	23.8538	22.7751	22.4219	23.2439	23.3539	23.1269	23.337	23.5333	23.4979	23.3867	23.87	23.4501	23.5076	23.2611	23.5898	22.5477	22.3648	23.3545	23.422	23.1133	23.135	23.0759	23.033	23.4819	23.2302	23.2267	23.1414	21.675
Psat1g028960.1;Psat1g028960.2		Psat1g028960.1;Psat1g028960.2	712	Psat1g028960.1;Psat1g028960.2	23.5304	23.5011	23.4127	23.9813	24.4411	24.449	24.6945	24.8436	23.5074	24.1437	23.6328	23.6948	23.7062	23.4835	23.6073	23.6677	23.4188	22.3118	22.8148	23.2304	24.2874	24.1964	24.5403	24.312	23.3822	23.535	23.483	23.2966	23.6739	23.1594	23.4814	23.47	23.1428	23.3029	23.6347	22.7147	23.4741	23.573	23.654	23.6563	23.9135	23.6753	23.6527	23.4882	22.3253
Psat1g029000.1		Psat1g029000.1	713	Psat1g029000.1	22.9786	22.2174	22.5195	22.1518	21.7755	22.215	22.4798	22.7795	22.1719	21.7096	22.2008	21.4072	22.4373	22.008	21.8915	22.1496	22.0855	21.4039	21.8661	22.3417	21.5006	21.7632	21.2598	22.2059	22.4591	22.1043	22.905	23.0813	22.5057	22.7506	21.9431	21.192	22.8643	22.8387	22.2008	22.3314	21.0772	21.7322	22.5592	22.3733	22.3726	22.0476	21.5184	22.4016	21.8396
Psat1g029360.1		Psat1g029360.1	714	Psat1g029360.1	22.273	22.1991	22.4841	22.3964	22.6373	22.8092	23.1015	23.014	22.6305	22.6629	21.9246	22.1628	22.1478	22.3559	22.3642	22.196	23.9093	23.9586	23.6481	24.8116	22.9606	22.3634	22.42	22.4579	21.8208	21.8143	21.8824	21.5858	21.762	22.1083	22.0278	22.1528	23.2203	21.6151	23.3288	22.7666	22.7759	22.3321	22.9163	22.7485	22.7733	22.7702	22.4571	22.5889	22.215
Psat1g029560.1;Psat1g029560.2;Psat1g029560.3		Psat1g029560.1;Psat1g029560.2;Psat1g029560.3	715	Psat1g029560.1;Psat1g029560.2;Psat1g029560.3	24.6851	24.295	24.3045	24.8439	24.9062	25.1043	25.0848	24.7709	22.118	23.6995	21.9264	22.5732	23.6126	22.8024	21.315	23.0425	24.5273	24.181	25.0075	24.2595	24.7285	24.6043	24.8028	24.6068	22.9666	22.6153	22.2987	22.866	22.7693	23.0085	23.0177	23.5695	24.3266	24.1103	24.3495	24.4729	24.633	24.3396	24.5507	24.3564	24.261	24.3295	24.2486	24.6644	24.462
Psat1g030240.1		Psat1g030240.1	716	Psat1g030240.1	22.487	21.7893	21.7285	22.8572	23.2315	21.458	21.2513	21.4642	22.2629	21.5326	21.6271	21.6047	22.8535	21.3918	21.3551	21.5222	22.7863	22.5855	23.3368	21.6798	21.753	21.7326	22.1029	21.5416	22.404	21.4175	22.1227	22.4341	21.8582	22.2308	21.6183	21.9467	21.7626	21.6399	23.581	22.3769	22.5067	21.3231	22.6367	21.5522	22.0421	21.6604	21.6461	21.5907	21.8188
Psat1g030520.1		Psat1g030520.1	717	Psat1g030520.1	21.9255	21.994	21.4528	22.5051	22.1964	22.1995	21.4669	21.0724	22.1981	22.1913	22.6276	22.6327	21.8498	22.4263	22.2806	22.1458	22.3327	22.2568	22.4271	22.933	22.566	21.1389	21.5403	21.6109	22.2913	22.5635	22.3309	22.3906	22.0531	21.9248	22.2936	22.1257	23.8906	23.6986	22.6227	23.3331	21.7363	22.4098	21.8393	22.3208	21.7224	22.2086	22.0886	21.5475	21.2774
Psat1g030840.1		Psat1g030840.1	719	Psat1g030840.1	23.8211	23.6162	22.7315	23.7019	24.7719	24.4359	24.4252	24.2375	24.4209	24.3485	23.8125	23.8045	24.4901	24.3752	24.6233	24.4366	26.2652	25.9216	26.2212	25.887	24.2736	23.839	23.9425	24.1108	23.8597	23.7769	23.0653	24.1796	23.9099	24.2815	23.9245	24.3231	25.9849	25.8988	26.0531	25.8746	24.3064	24.1594	23.64	23.7638	24.2098	23.702	23.5145	24.2058	24.1128
Psat1g030920.1;Psat1g030920.2		Psat1g030920.1;Psat1g030920.2	720	Psat1g030920.1;Psat1g030920.2	23.7686	23.2598	23.8302	23.4299	23.2748	23.4383	23.5708	22.7502	22.2472	23.7152	23.2935	23.5868	24.3157	24.3084	24.5797	24.206	22.5951	21.7713	22.5389	20.599	23.8394	23.6392	22.7168	23.205	22.7832	23.2575	22.3856	22.5876	23.7816	23.9602	23.9226	24.0532	21.9093	21.1855	22.5478	23.7108	24.3989	24.3017	24.5023	24.1083	22.988	22.8987	22.9685	23.0714	21.5052
Psat1g031800.4;Psat1g031800.3;Psat1g031800.2;Psat1g031800.1		Psat1g031800.4;Psat1g031800.3;Psat1g031800.2;Psat1g031800.1	722	Psat1g031800.4;Psat1g031800.3;Psat1g031800.2;Psat1g031800.1	24.94	21.6863	22.0758	24.8464	21.6742	23.1384	21.6566	22.1945	22.2415	22.5359	21.8366	23.136	21.5371	25.1103	25.1184	24.6699	21.3066	22.2005	22.7269	22.5929	21.0397	21.719	21.7069	21.6236	21.9547	24.5743	21.2796	21.8274	21.8502	22.0815	22.472	21.3686	22.61	22.9691	22.9311	23.4171	22.4508	22.0418	22.2397	21.8681	21.7536	22.1608	21.3802	22.2559	21.9218
Psat1g032480.1		Psat1g032480.1	723	Psat1g032480.1	23.4876	23.5673	23.7479	23.0819	21.819	22.0784	21.6402	22.553	22.5737	23.0707	23.3396	23.0502	24.1307	23.6488	23.6944	23.8201	22.4391	22.4986	22.3428	22.9345	22.3893	22.2671	22.4741	22.5001	21.5951	23.5475	23.3781	24.0274	23.9175	24.0571	24.0964	24.0102	22.8876	23.3365	21.7106	23.1167	24.0637	24.185	23.7653	23.8135	22.0621	21.1415	21.6923	22.3101	22.0266
Psat1g033000.1		Psat1g033000.1	724	Psat1g033000.1	22.9155	23.1581	22.8336	22.9468	21.7688	21.7564	22.2841	23.437	23.0552	21.4599	23.0467	22.5431	21.44	23.4492	23.6189	23.6037	23.1565	23.8694	22.5917	22.7392	22.2523	22.5079	23.4145	22.2575	24.1282	24.1982	24.4322	23.6529	23.7861	23.5315	23.6172	23.3348	22.6777	22.1625	23.1681	23.7885	23.1353	22.8071	22.7513	22.9135	22.7991	23.1118	22.9559	22.9206	22.9962
Psat1g033200.1		Psat1g033200.1	726	Psat1g033200.1	20.8029	21.6374	22.4881	22.3254	23.0389	20.7029	21.8103	21.9077	22.6988	21.4688	22.2901	21.3038	22.5574	21.6789	21.7886	21.524	22.3061	21.8687	21.6684	22.4367	22.307	21.8278	21.4531	21.177	21.2253	22.2972	22.5779	21.5946	22.1318	22.4599	21.1278	22.4675	23.8699	21.0297	23.4718	23.4007	22.3035	20.9405	21.5187	21.8171	21.5696	21.694	21.4254	21.0813	22.1203
Psat1g033600.1		Psat1g033600.1	727	Psat1g033600.1	22.0306	22.74	22.3137	21.9153	21.8967	22.2018	21.8057	21.9953	22.2085	21.3426	21.7555	21.8531	22.1152	21.7873	22.0066	21.3868	21.8269	21.7215	22.4116	22.9098	22.7959	22.03	22.0876	21.6703	22.5683	22.1788	22.5026	21.5345	21.6582	21.5152	22.1077	21.8061	22.6936	23.9386	23.2575	22.4394	22.1086	21.5097	21.4474	22.383	22.2835	22.1932	22.1654	21.8523	21.9901
Psat1g033800.1		Psat1g033800.1	728	Psat1g033800.1	24.4112	24.3844	24.2077	24.5581	23.8199	23.8022	21.8134	24.4303	22.3716	22.5927	22.2667	21.5802	24.2046	24.0183	24.332	24.1862	22.3938	23.8021	24.0895	22.9175	24.3452	24.8389	24.3382	24.1931	24.2378	24.2582	24.3541	24.1139	23.837	24.3472	24.1271	24.2974	22.2293	23.1407	22.45	23.6628	24.1815	22.323	22.4573	24.1998	22.2359	23.6509	24.3299	24.5735	24.5281
Psat1g035560.1;Psat1g049800.1;Psat3g060640.1;Psat5g267720.1		Psat1g035560.1;Psat1g049800.1;Psat3g060640.1;Psat5g267720.1	730	Psat1g035560.1;Psat1g049800.1;Psat3g060640.1;Psat5g267720.1	21.7942	22.4816	21.9687	22.075	21.9906	21.4929	21.7604	22.3854	22.6886	22.6766	22.6607	22.9929	21.4107	21.9778	22.0585	21.939	21.957	22.641	22.7821	22.7958	22.0375	21.5563	22.1738	21.354	22.1248	22.3607	22.1057	22.0551	21.6964	21.6391	21.7998	21.8719	21.8316	23.4003	22.6565	22.4503	22.0618	21.8765	21.7456	22.6004	21.8659	22.082	21.9774	21.4741	22.6759
Psat1g037040.4;Psat1g037040.3;Psat1g037040.2;Psat1g037040.1		Psat1g037040.4;Psat1g037040.3;Psat1g037040.2;Psat1g037040.1	732	Psat1g037040.4;Psat1g037040.3;Psat1g037040.2;Psat1g037040.1	21.7387	21.7999	22.0992	21.8145	26.5225	25.5172	25.7104	25.1415	25.5715	25.7805	25.5314	25.8561	25.0586	25.0467	24.9899	24.6395	25.057	24.982	26.5985	25.8843	25.4349	24.2759	25.8434	25.3002	25.0462	25.3723	25.1491	25.4138	25.5603	24.9635	25.4727	24.8312	22.1881	22.278	23.3643	22.809	22.5858	21.6022	22.4412	22.1515	24.7234	24.7473	22.9625	23.0406	21.7782
Psat1g037480.1		Psat1g037480.1	734	Psat1g037480.1	24.9086	24.112	24.2066	24.5054	24.5728	24.5555	24.5093	25.091	25.523	24.3887	24.8071	24.2186	25.0103	24.865	24.7412	24.7663	24.9444	24.6668	24.6262	24.6933	24.516	24.7396	24.5947	24.8038	24.9891	24.9199	24.542	25.2324	24.9795	25.1197	24.8511	24.9843	24.6968	24.3874	24.5034	24.5902	25.1671	25.1314	24.6852	25.0574	25.2006	24.8921	25.1216	24.7353	24.7069
Psat1g037680.1;Psat1g037680.2		Psat1g037680.1;Psat1g037680.2	735	Psat1g037680.1;Psat1g037680.2	22.157	22.5136	22.2936	22.5592	22.5603	22.6512	21.7457	21.5926	21.8575	22.5804	22.8726	22.509	22.2712	21.1494	22.6763	22.7317	22.3846	22.272	23.7295	23.2158	21.4957	21.7373	22.2718	21.4982	21.7775	22.844	22.3567	22.6037	22.4758	21.588	22.1404	22.7183	21.5266	22.9729	22.883	22.7357	23.0285	22.2714	22.2706	21.4152	22.5048	22.6533	21.9633	22.8378	22.3621
Psat1g038280.1		Psat1g038280.1	736	Psat1g038280.1	23.3051	23.4553	22.7694	23.6495	22.3102	22.6994	21.8005	22.0917	22.7306	24.0283	23.3539	23.8523	24.1052	24.2085	21.9024	23.6598	21.8625	21.2256	22.8859	22.7394	22.1043	21.1097	21.5082	21.6266	24.9381	25.0777	25.4462	25.1794	22.1607	24.3758	25.2844	24.578	22.3291	22.0415	21.9699	22.686	22.7419	22.2113	22.3696	22.4382	24.4253	22.2533	23.3475	23.5946	22.7506
Psat1g038600.1		Psat1g038600.1	737	Psat1g038600.1	22.3552	22.2735	21.0023	21.7685	21.2924	21.5498	20.0316	22.416	22.7324	22.1051	21.8645	22.71	21.4967	22.4802	22.0254	21.9311	30.1437	30.0793	30.3187	30.4212	21.4087	22.1152	21.056	21.6898	21.984	21.8735	22.158	22.1658	23.0052	22.3653	21.9471	22.2488	29.6085	29.7117	29.5488	29.1489	22.0862	20.9798	22.8881	22.5939	22.469	21.2504	22.0121	20.5161	22.4631
Psat1g038640.1		Psat1g038640.1	738	Psat1g038640.1	22.1219	21.6954	22.6125	22.0801	22.5195	22.5163	22.3222	21.9517	23.2038	23.2826	22.2085	22.3504	22.4668	22.6726	21.3468	21.827	30.7211	30.7508	30.2979	31.0926	20.6962	21.4249	21.706	21.7345	22.0106	21.9457	21.8572	22.8119	21.4798	22.3626	21.4027	22.7119	29.9275	30.425	29.4725	29.2648	22.2205	21.6308	22.1696	22.0234	21.4032	22.3495	22.4244	22.0727	22.0156
Psat1g038720.1		Psat1g038720.1	739	Psat1g038720.1	22.5734	21.8138	23.0319	22.3186	22.4138	22.4994	22.0292	21.0438	22.8503	22.2313	21.4268	21.6209	22.8114	22.2629	21.9899	20.7904	26.3849	27.3283	26.7547	27.393	22.5208	21.9352	22.0743	21.7866	22.4769	21.9524	21.5739	20.6669	21.9807	22.7925	21.8775	21.494	26.4578	27.4443	23.6614	26.2306	22.4924	23.0306	22.3892	22.094	21.4728	21.8107	22.2656	21.6941	22.7774
Psat1g038760.1		Psat1g038760.1	740	Psat1g038760.1	21.9834	22.4461	21.6605	21.9483	24.0398	22.97	23.5939	24.0353	22.1092	21.0049	21.3591	21.7668	21.8663	22.2758	21.6752	21.1657	30.1067	29.8865	30.1512	30.7128	21.3308	21.8851	22.1718	22.1366	22.8107	21.7084	21.8864	23.0038	22.0324	21.691	22.1322	22.0064	30.0458	30.4531	29.1293	29.5673	21.4833	22.2079	21.6612	22.7054	22.0082	22.0398	21.0935	21.5124	23.6087
Psat1g039040.1;Psat6g166320.1;Psat0s251g0400.1;Psat6g077720.1		Psat1g039040.1	741	Psat1g039040.1	23.9347	23.3857	23.7798	23.8977	23.8873	24.0126	23.863	24.1364	22.8141	23.9404	23.3378	23.6575	24.0695	23.8671	24.076	23.8764	23.56	23.6378	23.0817	23.4081	24.0792	23.927	23.9565	23.8798	23.7412	23.7626	23.9615	23.5327	23.7179	23.4854	23.7955	23.6426	21.9337	22.8368	22.6606	22.4969	23.7587	23.797	23.8034	23.7966	24.0357	24.0718	23.7225	23.8679	23.5571
Psat1g039200.1		Psat1g039200.1	743	Psat1g039200.1	27.0595	27.1469	26.8401	27.0622	27.2262	27.1473	27.181	27.3259	27.9237	28.1487	28.0049	28.2003	27.4158	27.3854	27.1091	27.3207	26.6933	26.6539	26.5703	26.2128	27.0161	26.9982	26.889	27.1932	27.5305	27.4271	27.4799	27.5952	27.3029	27.1402	27.1605	27.2604	26.5085	26.5297	26.2785	26.4939	26.9488	27.0877	26.8689	27.0203	26.872	26.9353	26.7407	26.7376	26.9609
Psat1g039280.1		Psat1g039280.1	744	Psat1g039280.1	23.1298	22.3206	22.7661	22.7163	21.9419	22.0797	21.9733	22.842	22.7043	22.8865	23.1804	22.9252	23.2565	24.0194	23.7991	23.7312	22.5614	21.3708	21.7478	22.3042	21.7256	22.3653	22.0499	21.3125	24.3154	24.2445	23.2761	23.8012	23.1685	23.3378	23.2959	22.7852	22.4612	23.3497	22.3566	23.0322	22.3341	22.214	22.4832	22.0482	21.6323	21.5081	21.0095	21.7587	22.1004
Psat1g039560.1;Psat1g039560.2		Psat1g039560.1;Psat1g039560.2	746	Psat1g039560.1;Psat1g039560.2	22.0062	21.5737	21.6663	21.6778	22.93	22.3198	20.9521	20.363	21.8651	21.8999	22.7835	21.3769	21.0497	21.594	21.2383	21.5513	20.9928	23.3314	23.3531	20.902	20.5533	21.0935	21.1255	21.2216	21.9777	22.0092	22.1097	20.9233	22.0904	21.8745	21.9501	21.9025	23.2573	22.0132	22.5973	23.2389	22.0919	21.4393	21.8315	21.9789	22.179	22.1098	22.2912	22.3622	21.5774
Psat1g040320.1;Psat1g040280.1		Psat1g040320.1;Psat1g040280.1	747	Psat1g040320.1;Psat1g040280.1	22.0604	22.5703	22.0707	21.888	22.3704	21.3779	20.8976	21.2361	21.9286	21.7492	21.9198	22.5266	21.5937	21.7913	22.013	21.4336	22.5175	22.3076	21.9469	22.2934	21.3004	21.2508	21.4299	21.1331	21.6606	21.4976	21.5351	22.4381	21.3627	22.218	21.8906	22.0112	23.6776	23.2108	23.5419	23.2044	22.0434	22.6023	23.0531	22.6615	22.4235	22.3309	22.2206	21.5492	22.8848
Psat1g043520.1		Psat1g043520.1	748	Psat1g043520.1	26.3671	26.8257	26.7048	26.459	25.5931	25.8443	25.6033	25.855	22.5895	23.1089	21.3053	22.5357	24.1774	24.3403	24.482	24.2259	22.1966	20.3669	22.2553	20.9471	26.3449	26.3028	26.2397	26.1774	23.6193	23.6505	23.6152	23.3985	24.1155	24.3378	24.0144	24.3122	22.358	21.5961	21.9341	22.579	26.0983	26.071	26.0457	26.042	25.7662	26.0093	26.6369	26.2992	26.3368
Psat1g044080.1		Psat1g044080.1	749	Psat1g044080.1	26.738	27.0121	27.0552	26.7158	26.5687	26.3343	26.4657	26.9679	25.4486	26.468	25.3921	26.5572	27.413	27.4895	27.1577	27.3143	28.3817	27.9084	27.5873	27.6321	26.7543	26.8022	26.7976	26.8176	27.0487	26.974	26.9893	26.9757	26.7645	26.9265	26.3089	27.01	27.5551	27.3391	27.5395	27.3185	26.2207	26.2324	25.5565	25.8406	26.6934	26.6672	27.0989	26.3172	26.9739
Psat1g044520.1		Psat1g044520.1	750	Psat1g044520.1	22.7678	21.4635	21.4213	21.7216	21.2922	22.7441	21.3153	22.7249	23.0118	26.0663	26.1801	26.4087	21.1915	21.8881	21.6384	22.0151	23.2101	22.4484	22.6975	22.2006	26.0497	22.2574	22.007	22.2828	26.0752	21.3049	26.184	22.4485	22.4211	22.4708	26.2344	21.2025	22.42	22.7593	22.8272	23.187	26.202	22.4932	22.1335	26.3544	22.2884	21.8121	21.6468	22.1696	22.2864
Psat1g044600.1;Psat1g044600.2		Psat1g044600.1;Psat1g044600.2	751	Psat1g044600.1;Psat1g044600.2	22.7204	22.5413	22.1282	23.1018	22.5006	22.5529	22.2514	22.4737	22.7336	22.0804	22.1111	21.2388	22.4249	22.6525	22.6468	22.6381	21.4745	22.9758	22.9567	22.8067	22.8443	23.0514	22.4706	22.706	23.152	22.8881	22.6004	22.7614	22.7091	23.0397	22.8978	22.9124	23.4881	23.2591	23.3776	23.017	22.4997	22.6103	22.9589	22.8247	22.8515	22.9485	22.8359	22.7268	22.539
Psat1g046240.1		Psat1g046240.1	754	Psat1g046240.1	21.6129	21.98	21.19	22.0116	21.1289	21.7652	22.2652	22.3802	22.1325	22.4813	23.3352	21.8688	20.9166	22.8945	21.2033	21.8267	23.156	22.3993	22.5199	22.9549	21.8769	25.2807	25.0064	25.0248	22.1079	21.3879	22.2921	22.2612	21.8151	22.2713	22.579	21.7524	22.8292	24.316	22.1927	23.5429	21.4366	21.0392	22.4681	22.0357	22.3288	21.9101	21.4124	21.9828	22.7603
Psat1g046760.1		Psat1g046760.1	756	Psat1g046760.1	21.8285	21.904	21.5826	21.5871	21.9273	21.7733	22.0119	21.9764	21.8668	22.5514	22.7353	22.8692	21.6972	21.2637	21.6709	21.2648	22.2816	23.4689	22.8997	23.1387	20.6052	21.7097	21.4954	20.8719	22.3395	22.1784	22.3661	22.2417	22.1772	22.2269	21.9742	21.7005	22.5988	22.1743	22.7738	23.9078	21.975	22.2812	22.4668	21.8116	22.4312	22.2005	22.4669	22.6339	22.0261
Psat1g047040.1		Psat1g047040.1	757	Psat1g047040.1	22.7012	22.0314	21.2244	21.6552	22.2632	21.4009	22.2104	21.7355	21.8407	21.9885	22.4177	22.7388	22.1229	21.7208	22.5677	22.1062	22.9513	21.9358	23.2384	22.695	22.0577	21.4871	21.3283	21.4883	22.9624	22.8866	22.7008	22.5021	22.1813	22.0792	21.794	21.784	22.4243	22.6588	22.6472	22.9554	21.908	22.5254	22.5673	22.2305	22.2015	21.402	21.5488	21.7037	21.366
Psat1g048000.1;Psat1g048000.3;Psat1g048000.2		Psat1g048000.1;Psat1g048000.3;Psat1g048000.2	758	Psat1g048000.1;Psat1g048000.3;Psat1g048000.2	25.5946	25.2651	25.5324	25.5136	25.7187	25.4042	25.3185	24.4094	22.4856	21.7157	21.8211	22.4346	21.8359	21.9883	22.2706	21.4984	22.6791	22.5311	21.265	22.737	26.0977	26.2325	25.2427	25.7722	21.4471	22.1686	22.3948	22.5257	19.7924	21.125	22.471	20.6971	22.8258	22.5661	23.4399	21.945	26.181	26.0358	25.9228	25.7714	24.795	25.3767	25.8675	25.6096	25.24
Psat1g048360.1;Psat1g048360.2		Psat1g048360.1;Psat1g048360.2	759	Psat1g048360.1;Psat1g048360.2	22.7945	22.9458	22.9707	22.8416	22.1996	21.9241	21.2993	22.3218	21.8975	22.9044	23.7632	21.3449	23.2718	23.1535	22.9439	23.2044	22.2195	22.0035	23.4678	22.4539	22.3514	22.4967	22.2178	21.807	22.0967	22.7923	22.0069	23.4234	23.3038	23.1112	23.0594	23.297	23.1722	22.5803	22.9311	22.6184	23.0877	22.977	23.4524	23.3137	23.4615	23.0571	22.9859	22.5905	22.1671
Psat1g048480.1		Psat1g048480.1	760	Psat1g048480.1	22.5206	21.5296	22.5987	21.6075	21.788	22.4374	21.1484	22.0334	23.6755	25.0373	24.8959	25.1362	23.65	23.7808	23.6096	24.0166	22.5571	22.3444	22.9435	23.0984	21.6093	22.2371	21.6255	22.6833	24.1575	24.1122	24.4433	24.1813	24.2585	23.9825	24.1	23.8638	24.2838	22.7345	22.9717	23.6855	21.6805	22.6775	23.1229	21.971	23.312	23.271	22.0644	22.5856	22.218
Psat1g049040.2;Psat7g019360.1;Psat1g049040.1		Psat1g049040.2;Psat7g019360.1;Psat1g049040.1	763	Psat1g049040.2;Psat7g019360.1;Psat1g049040.1	25.9025	25.5343	25.6477	26.1286	26.229	25.6765	25.7218	25.9433	25.0564	26.5179	26.2117	26.6188	26.6267	26.3319	26.1281	26.2102	25.8737	26.1394	25.7199	26.196	25.9066	25.9821	26.3619	25.9406	26.4441	26.4946	26.0828	26.9749	26.394	26.8105	26.0702	26.7483	25.8596	25.7009	25.9532	26.0728	25.7117	25.4633	25.8173	25.3593	26.0166	25.801	26.393	25.6884	25.4651
Psat1g049760.1		Psat1g049760.1	764	Psat1g049760.1	21.6861	22.3138	21.7425	21.7774	20.6066	23.6014	22.5956	22.7731	23.1053	22.2426	21.3477	21.9634	22.12	21.3284	21.7225	22.5139	22.7432	22.8904	21.7948	22.7646	22.8221	22.5816	22.4996	22.0333	22.1799	21.4503	21.7911	22.0673	22.2928	22.0177	21.3133	22.9899	22.7225	23.0876	22.1788	22.5835	21.801	22.422	22.3578	23.0582	22.2296	21.8686	21.8596	22.032	22.1104
Psat1g050040.1;Psat5g239520.1		Psat1g050040.1	765	Psat1g050040.1	22.3195	22.2816	22.6402	22.3876	21.521	22.3102	21.9806	22.0483	22.1699	21.6326	22.2518	23.0115	22.5641	22.276	22.5626	22.333	22.9796	21.4184	22.7231	23.1805	22.5076	22.0773	22.1706	22.2091	21.323	22.7131	21.784	22.4347	22.3364	21.4143	21.8685	22.0415	21.9474	21.4482	22.0607	22.4156	22.475	22.8995	21.763	22.6493	22.4332	22.7192	22.0333	22.4643	22.1715
Psat1g050280.1		Psat1g050280.1	766	Psat1g050280.1	23.7306	23.9786	23.8945	23.6549	23.8909	24.0492	23.8058	23.143	22.1571	22.7885	22.4394	22.6224	22.2395	21.3975	21.3074	22.1798	21.9081	21.8299	22.5298	22.0379	21.9729	22.9593	23.1447	23.4768	22.3343	22.3049	21.7761	20.88	22.7255	21.1741	22.2073	22.1456	23.1861	21.7232	23.4827	21.9099	24.5075	24.1576	24.4733	24.2771	24.4174	24.3615	24.2326	24.4949	23.6075
Psat1g050840.1		Psat1g050840.1	767	Psat1g050840.1	22.3219	22.4331	22.2812	21.4368	21.2737	22.1699	22.1685	21.5713	22.5998	21.4578	21.9413	22.1472	22.1651	22.0543	22.1283	22.2082	21.8307	22.8324	21.1656	22.6201	21.3436	21.8526	21.3258	21.7761	21.8569	22.6127	21.0273	21.4116	22.1397	22.2636	21.9152	22.2676	22.8312	23.7427	22.3511	21.7634	22.151	22.6269	22.2275	21.7489	22.3246	22.1236	21.5463	21.8116	22.595
Psat1g051320.1		Psat1g051320.1	769	Psat1g051320.1	21.1221	21.0689	20.4558	20.6443	20.996	21.9064	21.7073	22.4495	22.9532	21.576	21.4176	22.1507	20.988	20.8273	20.4373	20.78	22.2166	22.0168	23.0619	22.1668	23.0498	20.7486	20.5356	20.4332	20.8425	22.1836	22.0956	21.9251	21.3792	21.1623	21.1461	21.4016	22.5581	21.1514	21.5948	22.3428	21.9784	22.93	21.4459	21.7936	21.8141	22.3952	22.4014	21.8522	21.9993
Psat1g051480.6;Psat1g051480.5;Psat1g051480.3;Psat1g051480.4;Psat1g051480.2;Psat1g051480.1		Psat1g051480.6;Psat1g051480.5;Psat1g051480.3;Psat1g051480.4;Psat1g051480.2;Psat1g051480.1	770	Psat1g051480.6;Psat1g051480.5;Psat1g051480.3;Psat1g051480.4;Psat1g051480.2;Psat1g051480.1	23.0709	23.4996	23.3147	23.0615	23.0808	23.1869	22.9611	23.005	23.1149	23.8657	23.2684	23.4471	23.4935	23.6001	23.24	22.7552	21.8846	21.7935	23.0383	24.3169	22.8624	22.656	22.957	23.2324	23.0245	23.1984	22.9838	23.1224	23.3083	23.3649	23.4206	23.4009	22.4627	23.0639	22.9786	23.9158	23.3385	23.1488	23.4261	23.3934	22.9214	23.0687	22.769	22.9301	22.6999
Psat1g052000.1;Psat1g052000.2		Psat1g052000.1;Psat1g052000.2	771	Psat1g052000.1;Psat1g052000.2	22.5039	23.1538	23.2228	22.429	22.6307	22.0837	22.1132	21.4218	22.539	22.9265	22.8453	22.9102	22.6877	22.8401	22.8555	22.9227	22.5761	22.1065	22.7288	22.615	22.1363	22.1167	22.112	22.0575	22.9536	22.9963	23.2605	22.6538	22.782	22.8483	22.904	22.8635	22.3062	22.2451	22.4754	23.7474	22.4337	22.8071	22.939	22.8636	22.1551	22.2683	22.4836	22.5719	22.0547
Psat1g052040.1;Psat1g052040.2		Psat1g052040.1;Psat1g052040.2	772	Psat1g052040.1;Psat1g052040.2	23.5721	23.8715	23.9019	23.5201	23.4485	23.3901	23.2286	23.3473	22.6569	23.2794	23.3195	23.1807	23.5346	23.346	23.3624	23.2476	23.3998	23.6589	23.5909	22.3205	23.5259	23.4121	23.4055	23.513	23.0078	23.1628	23.5116	23.3547	23.7106	23.7508	23.7544	23.7143	23.4158	23.0969	23.6582	23.918	23.8699	23.9473	23.7483	23.8107	23.5055	23.5931	23.6023	23.7254	23.877
Psat1g052160.1		Psat1g052160.1	773	Psat1g052160.1	22.8776	23.0286	23.2132	23.0073	21.9506	22.4127	22.3217	22.6642	22.1438	22.6435	22.4676	22.183	21.714	23.068	22.5811	22.6632	22.1559	20.9927	22.1552	22.7844	21.9323	22.5588	22.3338	22.0659	22.3049	22.7864	22.8089	22.3111	23.0385	21.7232	22.8426	22.971	22.2635	23.1614	22.9305	22.3883	22.5413	22.682	22.8292	22.9511	22.7245	22.597	22.775	22.7902	22.2174
Psat1g052800.2;Psat1g052800.1		Psat1g052800.2;Psat1g052800.1	774	Psat1g052800.2;Psat1g052800.1	24.5256	24.5153	24.5882	24.2236	23.5732	23.9669	23.5577	23.0556	22.6932	21.8845	22.9243	20.7397	24.3133	24.5927	24.8189	24.7167	24.2769	24.3729	24.2562	23.9529	24.1228	24.3003	23.9787	24.2282	23.2691	23.3309	23.2707	23.1592	24.1893	24.1739	24.0795	24.4542	23.9879	23.9697	24.1948	24.3391	24.6043	24.7116	24.6434	24.4403	24.4277	24.2243	24.0728	24.3133	24.3744
Psat1g052840.1		Psat1g052840.1	775	Psat1g052840.1	24.1054	24.1483	24.1999	24.3891	24.0273	24.1733	24.2815	24.0139	23.1564	22.7253	23.9622	22.7905	24.4598	24.4948	24.2874	24.533	21.6262	23.318	22.5534	22.6649	23.9989	24.2611	24.057	24.3806	24.9741	25.0243	24.9958	24.6529	24.8738	24.6973	24.6726	24.6349	22.7066	21.9909	23.2356	22.7663	23.8291	24.0962	23.7828	24.2248	24.2393	24.158	24.0136	23.9714	23.9402
Psat1g053240.2;Psat1g053240.1		Psat1g053240.2;Psat1g053240.1	776	Psat1g053240.2;Psat1g053240.1	25.2034	25.1472	25.1355	25.0891	25.3974	25.5706	25.1975	25.298	24.6442	24.3448	24.5838	24.5291	25.1238	25.222	25.4569	25.1851	26.3528	26.1357	26.6299	26.4646	25.4619	25.4865	25.3996	25.2681	24.7205	24.6716	24.5961	24.6207	25.1888	25.2211	25.28	25.3587	26.2205	26.2032	26.379	26.3753	25.4953	25.4002	25.5696	25.3824	25.4516	25.3131	25.1151	25.2383	25.4694
Psat1g053480.1;Psat1g053480.2		Psat1g053480.1	778	Psat1g053480.1	22.3107	21.3807	22.123	21.7221	23.0168	22.6127	22.5753	22.4014	21.6691	22.4729	22.7811	22.9872	22.3844	22.4035	22.6548	21.7672	22.7626	23.0139	23.2492	22.7631	22.8142	22.1882	22.451	22.6442	22.4108	21.0362	21.5002	21.8338	22.5124	22.4479	22.0629	22.287	22.0374	24.3034	23.3114	23.4578	21.5518	22.0561	21.8351	22.8382	21.6016	21.7863	22.5517	22.4899	23.2994
Psat1g053760.1		Psat1g053760.1	779	Psat1g053760.1	22.6218	22.6484	22.7715	22.6718	22.4328	22.2822	22.001	22.5835	22.1505	21.3569	21.5441	21.2344	22.9056	22.685	22.7936	22.6338	22.1994	21.9305	23.2815	22.205	22.4639	22.6935	22.6248	22.7947	23.0515	23.0378	23.1412	22.6866	22.8795	22.8891	22.6694	22.5569	23.0864	22.0722	22.7918	22.3603	22.6989	22.4471	22.4883	22.2348	22.8061	22.7521	22.6719	22.515	22.947
Psat1g054000.1		Psat1g054000.1	780	Psat1g054000.1	22.4696	22.2438	22.473	21.9063	21.8162	22.839	21.7685	22.2762	21.8999	23.2998	22.1766	22.2765	21.3539	21.5533	22.0229	22.2525	22.4545	23.848	22.7543	22.3172	21.5571	21.4237	22.394	22.1752	21.9758	21.7952	22.6802	22.21	22.0399	21.7403	21.8944	22.9265	22.0881	22.143	23.2787	22.9144	22.9715	22.7313	23.7141	21.7266	22.0628	21.5216	21.6587	22.6885	22.9267
Psat1g054240.1		Psat1g054240.1	782	Psat1g054240.1	24.4013	23.807	24.3809	24.1824	21.7933	23.8776	22.8494	22.4293	23.2624	23.111	23.3404	23.5015	24.5394	24.6256	24.8461	24.4219	22.9948	23.4725	21.7716	23.496	24.2852	24.1479	23.5672	23.6023	22.9738	22.1385	21.8834	22.0185	24.1734	24.2781	23.984	24.3014	22.9221	23.3495	22.9713	22.4111	25.0367	24.9331	25.2782	24.8818	25.0805	24.646	24.2337	24.8489	23.7877
Psat1g054320.1		Psat1g054320.1	783	Psat1g054320.1	21.5109	22.4192	21.8576	21.827	22.1657	22.2693	22.0789	22.4736	23.2951	23.4322	21.8643	22.074	21.9983	21.5926	22.0124	20.822	21.2797	23.1491	21.9024	22.0391	22.8625	21.6491	21.4511	21.3549	22.0767	22.3156	21.7886	22.1436	22.1128	22.1251	22.2515	22.1516	23.8395	22.2022	23.091	22.9676	23.2047	22.779	22.1342	21.8206	22.1772	21.8451	22.3397	22.2763	21.748
Psat1g055120.1		Psat1g055120.1	786	Psat1g055120.1	24.2616	24.3834	24.4606	24.2594	24.2414	24.5464	24.3359	24.684	23.4242	24.7331	24.9091	25.077	24.5762	24.9069	24.7345	24.766	24.4687	24.8301	23.8885	24.9251	24.5427	24.7735	24.5218	24.6141	24.9214	24.8939	25.0176	24.7222	24.728	24.689	24.7728	24.657	23.264	23.9527	23.759	23.7005	24.2692	24.2966	24.5484	24.3655	24.5335	24.3586	24.2383	24.219	23.551
Psat1g055160.1		Psat1g055160.1	787	Psat1g055160.1	22.2333	21.4383	23.1126	21.5579	26.8989	25.5276	25.3346	25.9268	22.4205	22.3969	21.9528	22.4709	20.9625	21.9112	21.6433	21.3805	31.2891	30.7858	30.9885	30.5168	23.1693	22.1498	24.3418	23.6048	22.3261	22.1635	21.5957	22.2744	22.0259	22.3655	21.3959	21.7288	31.1669	31.6325	31.457	31.3486	22.4248	21.9614	21.8792	22.4612	21.8428	21.739	22.5478	22.5978	24.8926
Psat1g055880.1		Psat1g055880.1	790	Psat1g055880.1	22.469	22.047	22.312	22.2132	21.9961	20.4759	20.8431	21.0645	21.9307	22.6373	22.6553	21.5205	22.5797	22.6057	21.3769	22.766	22.7416	22.4368	21.8771	22.1308	21.7336	21.7079	21.5175	21.8208	21.7348	22.8777	22.5818	22.8889	22.2622	22.2236	22.2624	22.8942	23.37	23.0662	23.2269	23.0162	22.8761	22.5394	22.208	21.872	22.2963	22.1523	22.3416	22.1353	23.4427
Psat1g056000.1;Psat3g207600.1		Psat1g056000.1	791	Psat1g056000.1	21.6641	21.9223	21.6926	22.2168	22.7487	21.9435	22.1562	21.4876	22.6245	23.2552	22.8299	23.2483	22.5462	22.4474	22.1275	22.4232	22.1161	22.3468	21.505	23.0848	22.0603	21.8121	21.9005	21.5683	23.458	23.8288	23.0416	23.6276	22.7238	23.0167	23.2831	22.6613	22.9506	22.4608	23.3154	22.2849	22.5204	21.9128	22.2118	22.0674	21.793	21.8647	22.4407	21.5992	22.1088
Psat1g056080.1		Psat1g056080.1	792	Psat1g056080.1	25.5404	25.0451	25.2611	25.5195	24.8457	25.8763	25.6469	25.5038	25.271	25.823	25.8082	26.1418	26.0731	25.7813	25.8404	25.8247	24.1938	22.0757	25.8336	23.9336	25.7162	25.8795	25.6793	25.826	25.6612	25.4685	25.1497	25.8782	25.57	25.6843	25.5127	25.509	22.0565	20.6847	23.1441	22.4215	25.5289	25.3785	25.5741	25.5523	25.8718	25.6162	25.7434	25.8136	25.3619
Psat1g056160.1		Psat1g056160.1	793	Psat1g056160.1	22.5778	22.7439	22.3247	21.6875	21.6339	20.6496	21.1702	22.091	22.1758	22.3933	22.0384	21.61	22.996	22.5611	21.6265	22.6412	21.4717	21.6862	22.1684	21.0718	21.2626	21.5387	21.8799	21.8249	22.6499	22.9185	22.8621	23.2902	22.6266	22.6252	22.573	22.5125	23.3194	21.9065	23.2984	23.3197	22.4272	21.9092	22.5928	22.2134	22.4239	22.6873	22.3846	22.3754	22.3677
Psat1g056240.1		Psat1g056240.1	794	Psat1g056240.1	25.2368	25.1043	24.7639	25.6928	25.3618	25.6532	25.7165	25.6492	21.9077	23.8077	23.1853	23.544	21.6937	24.8764	24.5093	24.4998	22.9157	22.8482	23.1162	22.8345	25.119	25.645	25.0228	25.427	25.2959	25.1676	25.0016	23.8689	25.5135	25.5582	25.5942	25.1599	22.7287	22.8738	23.6005	22.3797	24.6773	25.0819	24.9815	25.2136	24.4516	25.2445	25.2953	25.2065	25.0799
Psat1g056360.1		Psat1g056360.1	795	Psat1g056360.1	22.1728	22.0578	21.5969	21.6729	22.162	21.812	21.4947	21.8753	22.4192	21.8018	22.5941	22.0622	22.1869	23.0204	22.5259	22.7844	22.3778	22.2757	22.6798	22.624	21.7492	21.7337	20.5284	21.6209	23.1907	23.6322	23.2648	22.0834	23.0248	22.8295	22.6576	22.4531	23.7076	21.8455	21.8713	23.7243	21.7744	22.1109	21.5236	21.6275	21.7067	21.9816	21.6734	21.7119	21.7743
Psat1g056480.1;Psat1g056480.2		Psat1g056480.1;Psat1g056480.2	796	Psat1g056480.1;Psat1g056480.2	22.8868	22.9801	23.294	22.0978	21.2756	22.0663	21.508	23.0243	22.4666	22.1107	23.3839	22.1777	22.8674	22.7222	22.1374	21.7027	22.5326	22.6736	21.8075	21.5359	22.2484	22.9019	21.5909	22.2113	23.1225	22.9914	21.8551	22.8933	23.3244	23.2869	23.2791	23.257	22.5317	22.9344	22.5523	22.7192	21.6622	21.9439	22.6178	21.6871	22.2997	22.4996	22.1107	22.8168	21.9816
Psat1g056560.1		Psat1g056560.1	797	Psat1g056560.1	20.8697	21.154	21.5506	20.5696	22.2489	22.1842	21.646	21.1519	22.0572	21.3267	22.0538	21.8103	21.9956	20.9953	20.4374	22.299	23.7595	22.3339	22.2834	22.3838	21.5513	21.138	21.9743	21.5617	22.1577	22.4007	21.3518	23.0198	21.0604	21.1788	21.2914	21.8783	22.4204	22.5757	22.8283	23.8577	21.7213	21.3778	21.6863	21.8827	22.2339	21.887	21.494	21.3761	23.881
Psat1g056760.1		Psat1g056760.1	798	Psat1g056760.1	23.7231	23.3026	23.5222	24.3026	26.6815	26.1326	26.3258	26.5863	22.3912	22.2562	20.2116	22.1979	21.5794	21.1518	21.7032	20.537	27.7096	27.8879	28.0852	27.1645	25.7107	25.3923	26.1733	26.2602	20.2167	20.6333	22.9478	21.2751	21.5538	20.5405	21.0834	21.6864	26.9727	26.9126	26.9304	26.2954	21.7352	22.5733	23.2829	23.0981	22.4893	22.5734	23.6716	23.1705	24.9166
Psat1g057240.1		Psat1g057240.1	801	Psat1g057240.1	22.4115	22.8093	22.1679	21.6929	23.3081	21.6135	22.446	22.3609	22.9622	21.8674	22.5874	22.8216	22.5983	22.1007	22.5088	22.1722	23.746	23.1862	24.1258	21.9276	22.3172	22.1777	21.6038	21.1538	21.9272	21.6625	21.501	22.5831	22.4362	21.6452	21.4627	21.9863	23.4869	23.2902	24.1425	23.3465	21.9426	21.3854	22.6549	22.5013	21.8776	21.3035	21.9687	22.0953	22.7233
Psat1g057880.1		Psat1g057880.1	803	Psat1g057880.1	22.1151	22.0718	22.4956	22.746	23.2103	22.1558	22.5297	22.4437	23.1507	22.5583	21.8232	22.4053	22.4609	22.4692	21.8577	22.7311	21.64	22.4137	21.0714	21.3092	22.5803	22.811	22.1651	21.6987	22.0379	22.3078	21.9998	22.1095	22.6444	22.6861	22.7762	22.4737	21.5404	22.7566	23.2043	22.8657	22.9622	22.8504	22.9707	22.7211	21.6521	22.4865	22.7751	22.8613	23.0884
Psat1g058600.1		Psat1g058600.1	805	Psat1g058600.1	22.57	21.7701	21.7144	21.6935	22.2621	21.9566	20.8249	22.1914	22.1337	22.0023	22.2933	22.0952	22.8936	22.6704	23.0315	23.0358	22.4959	21.8799	22.7734	21.4966	21.6768	21.1413	20.9434	20.9116	21.5713	22.0663	21.6565	22.4328	22.0329	22.1609	21.7628	21.1528	22.7193	23.3448	22.1364	22.6703	21.8743	22.0176	22.3304	21.7199	21.511	21.9373	22.0434	22.6805	22.5177
Psat1g059280.3;Psat1g059280.2;Psat1g059280.1		Psat1g059280.3;Psat1g059280.2;Psat1g059280.1	807	Psat1g059280.3;Psat1g059280.2;Psat1g059280.1	22.2262	22.5548	22.5179	22.8857	21.367	21.6895	21.9286	22.8682	22.5542	22.2946	22.4079	22.6101	21.5763	22.0012	22.4508	22.1222	22.4934	21.6174	22.6352	22.3307	21.9704	21.6712	22.5253	22.6958	21.5524	22.1015	21.6282	20.9008	21.9865	21.8113	22.2172	21.6473	24.0158	23.0099	23.6475	22.5545	22.1927	22.1338	22.6718	22.4592	22.0621	22.5769	22.5419	22.5895	22.5458
Psat1g059640.1		Psat1g059640.1	809	Psat1g059640.1	24.6503	24.7125	24.9471	24.726	23.9757	24.602	24.6707	24.4746	22.4061	25.1732	21.739	24.9626	23.3471	24.6084	24.8694	24.5141	24.5325	22.0081	21.9254	24.0701	24.895	21.8415	24.6993	24.6225	24.0031	24.398	24.4145	23.734	24.7215	24.9236	24.8126	24.6159	23.1836	23.3553	22.3444	24.3724	24.6831	24.5336	24.7947	24.9915	24.9994	25.0266	25.0175	25.016	24.2753
Psat1g062200.1;Psat1g062200.2		Psat1g062200.1	814	Psat1g062200.1	21.9132	22.3146	21.5728	21.8783	22.2249	23.1128	21.9518	23.0919	21.843	21.4364	21.1661	21.6609	21.0106	21.439	21.0005	20.8226	22.6789	22.2866	21.8718	21.9942	21.1323	22.7018	22.226	21.9079	23.1278	22.31	22.3595	21.0205	20.9051	22.1306	21.5189	22.4287	22.386	22.3608	23.1601	22.2364	22.1957	21.8483	23.5631	22.4351	21.065	22.2191	21.2828	21.2667	22.6738
Psat1g062320.1;Psat1g062360.1;Psat0s3000g0160.1;Psat1g062440.1		Psat1g062320.1	815	Psat1g062320.1	22.2406	21.6187	21.8223	21.3987	21.3437	22.1442	21.6235	22.1834	22.1542	21.7409	21.7195	23.1783	22.4092	21.9552	21.7131	22.0585	21.9433	21.5917	22.0013	22.1788	21.3827	21.2511	21.6641	22.017	21.7786	21.8241	21.3378	22.2715	22.0329	21.363	21.3391	22.0826	23.1858	23.6908	21.9929	23.1932	22.3866	22.4038	22.0387	22.1843	22.3733	21.8506	22.1324	22.3547	22.6506
Psat1g062800.2;Psat1g062800.1		Psat1g062800.2;Psat1g062800.1	817	Psat1g062800.2;Psat1g062800.1	22.3842	21.8816	21.6813	22.1495	22.2142	22.0062	20.7289	22.3586	22.7503	21.4537	22.0711	21.7184	21.4253	21.725	22.3835	22.1216	22.4696	21.8251	22.7407	21.8041	22.2071	21.5986	21.6879	21.4441	21.7308	21.9176	21.1065	20.7968	21.6472	21.7388	21.7541	21.7037	22.9636	23.3452	22.0092	22.6229	22.2045	22.12	21.8602	22.6168	21.8381	21.6224	22.0635	22.135	22.1738
Psat1g063080.1;Psat1g063080.2		Psat1g063080.1;Psat1g063080.2	818	Psat1g063080.1;Psat1g063080.2	22.0371	22.1815	22.2156	22.1292	22.8799	22.5242	21.924	21.0974	22.1531	22.1042	22.0925	22.0198	21.8038	21.6772	22.1308	21.9399	20.823	20.9548	23.3812	21.7985	22.0518	22.3697	21.3659	22.2968	21.8027	22.1824	22.2501	22.0869	21.9237	22.0946	22.2687	21.9596	22.5521	22.742	23.708	22.3951	21.7777	22.7284	23.5282	21.8996	22.3003	21.9245	22.2278	21.7762	21.8266
Psat1g063160.1;Psat1g063160.2		Psat1g063160.1;Psat1g063160.2	819	Psat1g063160.1;Psat1g063160.2	21.7634	22.0095	23.6972	23.3683	22.9403	22.933	22.7555	23.1277	21.6969	24.6208	24.4863	24.4917	23.9423	24.2982	24.1073	24.1681	22.5135	21.7147	22.2482	22.478	21.9602	22.8179	22.1628	22.7515	23.8487	24.3515	23.3187	24.2065	24.6662	23.9486	24.9282	24.2905	22.2332	23.1814	23.8697	23.2501	23.563	23.2727	23.8869	23.0604	22.8036	21.9396	22.0458	21.5247	22.1138
Psat1g063920.1		Psat1g063920.1	821	Psat1g063920.1	22.3403	21.4747	21.9274	20.8628	21.5029	21.6949	21.8154	21.842	22.8207	21.6571	21.4963	22.5937	22.5005	22.2522	21.6451	22.0862	22.6104	22.3871	22.0431	22.1982	21.2614	22.3651	22.9249	22.3431	22.6152	22.411	21.8933	22.9505	22.3215	22.0457	22.0113	22.1655	22.388	22.4095	22.5263	23.1499	21.8128	22.7689	21.9584	21.5127	21.2344	21.0111	21.9994	22.4945	21.8379
Psat1g065960.1;Psat3g204320.1		Psat1g065960.1	822	Psat1g065960.1	24.7964	24.5917	24.9774	24.8936	23.8033	23.9036	23.8285	23.4706	22.0755	22.1404	21.6907	22.6965	21.4634	20.6808	21.4334	21.7653	21.9685	21.6698	22.9184	22.0277	24.3755	24.1874	23.8089	23.6772	22.7495	21.1446	22.0517	22.155	22.7489	22.1204	21.4513	23.2193	22.5326	22.2579	23.2635	22.2189	24.7472	24.4133	24.0778	24.3194	22.5838	24.5154	24.816	25.0573	24.0966
Psat1g066040.1;Psat1g066040.2		Psat1g066040.1;Psat1g066040.2	823	Psat1g066040.1;Psat1g066040.2	21.8265	21.7123	22.0904	22.0836	21.3929	21.0985	22.3922	22.0304	21.9271	22.7724	22.6191	23.0269	22.013	22.5239	22.1795	22.125	22.013	21.5172	22.6422	22.981	21.6228	22.1249	21.7851	21.9232	22.7269	22.7813	22.9905	22.0566	22.4409	21.9705	22.2758	21.9838	22.3147	23.3445	22.3936	22.9706	22.1306	22.1077	22.8905	23.3712	21.7355	22.086	21.4319	22.2531	22.5477
Psat1g066080.1		Psat1g066080.1	824	Psat1g066080.1	21.9368	22.6101	21.9166	22.4202	22.0265	22.8434	22.664	23.2607	22.4394	22.1198	21.6819	21.6475	21.6956	22.3419	21.6432	21.3258	23.104	21.7733	21.9587	21.4345	21.1941	21.6633	21.8426	21.6241	22.2349	21.9994	22.1291	22.5767	21.7006	22.3449	21.8335	22.1339	21.9465	23.4158	22.8665	23.0924	22.0974	22.8615	22.9251	22.1887	22.5904	21.7061	22.0863	22.5736	22.4074
Psat1g066560.1		Psat1g066560.1	825	Psat1g066560.1	22.8342	22.1178	22.3902	23.0287	21.4973	21.8744	21.8643	22.9068	22.4015	22.3074	22.5812	22.0136	22.339	22.5502	22.7175	23.0194	23.0639	23.223	22.3548	21.9219	21.8556	22.4848	22.058	22.7832	23.0478	22.8912	22.8195	22.8303	23.059	23.3038	23.0676	22.655	23.081	22.4003	22.8499	22.2185	21.3812	22.1434	23.1252	21.678	22.5604	22.4611	22.6734	22.6287	21.5942
Psat1g066720.1		Psat1g066720.1	826	Psat1g066720.1	24.6618	24.5782	24.5803	24.9458	26.1948	25.8279	25.952	26.0829	24.3747	24.8307	24.9699	24.7056	24.746	24.6207	24.65	24.6039	25.8109	25.6266	25.8386	25.3328	25.3961	25.171	25.7808	25.6276	24.3784	24.3183	24.3171	24.5736	24.3051	24.3813	24.2796	24.4415	26.414	26.3888	26.7124	26.7442	24.3446	24.2282	24.4815	24.343	24.5949	24.3079	24.52	24.5097	25.3557
Psat1g067800.1		Psat1g067800.1	829	Psat1g067800.1	20.8941	21.4957	21.9819	21.4828	22.5428	22.0213	21.7102	21.8459	23.4553	22.5748	23.8999	23.3488	22.7791	22.6774	22.1184	22.8285	21.6795	22.8127	22.9925	23.9561	21.3604	21.8095	21.8275	21.9412	23.0607	23.0937	23.4546	23.7242	23.051	22.7011	22.4832	22.5052	22.2337	21.8307	22.53	22.2033	21.0681	21.8373	22.1845	22.2067	22.0126	22.0082	22.0249	22.0092	23.0007
Psat1g068040.1		Psat1g068040.1	830	Psat1g068040.1	21.7766	22.7951	22.4223	22.4798	22.7699	21.8582	22.1098	22.7545	22.5347	21.8449	21.7257	22.3632	21.6539	21.8153	21.18	21.2268	21.8447	22.0493	22.4023	23.0441	22.041	21.776	21.776	21.9049	21.4122	21.3092	21.173	21.2251	20.8746	21.3747	21.6248	21.3989	23.1941	23.3169	22.7943	23.2108	21.9598	22.6425	22.6028	22.2848	22.1951	21.7346	21.8057	22.2583	22.1909
Psat1g068920.1		Psat1g068920.1	831	Psat1g068920.1	24.7648	24.9888	24.7158	24.7038	24.7901	24.8043	24.7958	24.9463	24.5566	25.0334	25.0473	25.4889	25.0239	25.1318	25.0468	25.1568	24.8112	24.1789	24.6915	24.8577	24.7173	24.8346	24.9433	24.7778	25.3472	25.218	25.1488	25.1514	25.0025	24.8951	25.0409	25.0026	24.3641	24.2426	24.4041	23.3416	24.5892	24.7534	24.5968	24.5866	24.7353	24.6854	24.7469	24.6192	24.7899
Psat1g069040.1;Psat1g069080.1		Psat1g069040.1	832	Psat1g069040.1	22.6692	22.8583	22.6077	22.8001	22.1594	21.5088	22.0034	21.5082	22.5405	22.9745	22.9894	23.1331	23.3299	23.0825	22.7862	23.0328	20.863	23.261	22.2211	23.0327	22.1825	22.2785	22.5947	22.1568	23.5453	23.5244	23.7381	23.3268	22.873	22.9717	22.8045	23.1922	21.7721	22.0844	22.2052	22.0081	22.9403	23.1314	22.8912	21.4639	22.9182	22.2842	22.884	22.6646	22.3494
Psat1g069120.1		Psat1g069120.1	833	Psat1g069120.1	22.7825	22.1418	22.3782	22.2076	22.5032	21.1452	21.2235	22.0878	23.0035	21.668	22.342	22.4834	22.5546	22.4159	22.587	22.4078	22.3917	21.3598	22.3034	22.2793	22.0824	21.2473	22.1805	22.058	22.6572	22.8093	22.6793	22.2884	22.6172	22.3792	22.747	22.5111	23.0731	22.4117	21.6538	23.3201	22.1739	21.6611	22.6887	22.0538	22.5042	22.5908	22.4347	22.4219	21.9349
Psat1g069480.1		Psat1g069480.1	836	Psat1g069480.1	22.1791	21.6591	21.95	21.0042	21.379	22.73	21.9353	22.6896	22.4127	22.6333	22.1145	22.7335	21.7632	21.7458	21.987	21.7273	22.2284	22.394	23.6343	20.9705	21.6043	21.5528	21.1983	21.8157	21.1458	21.5975	21.4519	21.3401	21.2045	21.9248	21.2094	21.9765	22.4033	22.4387	23.8415	22.7551	22.1458	21.7261	22.9002	22.3367	21.0671	21.7711	21.7549	21.972	23.4244
Psat1g069760.1;Psat1g069760.2		Psat1g069760.1;Psat1g069760.2	837	Psat1g069760.1;Psat1g069760.2	22.1577	21.2848	22.2837	21.821	22.4179	21.954	21.4703	22.3516	22.7712	22.7373	22.1421	22.5689	22.4954	22.3401	22.6981	22.7893	21.805	22.2153	21.7869	21.9486	21.2266	21.7016	21.588	21.8781	22.2785	22.3796	22.3003	22.3923	22.5651	22.6481	22.4049	22.1773	21.8602	22.9196	22.7686	22.4201	22.389	22.5837	22.5652	22.5383	22.4136	22.4717	21.836	22.2643	22.8998
Psat1g070440.1		Psat1g070440.1	839	Psat1g070440.1	21.6002	22.3781	21.82	23.0331	21.1909	21.6285	21.1779	23.0602	21.3221	22.064	21.7065	22.803	22.2607	21.9697	21.6186	21.751	23.1151	22.49	22.545	22.1393	22.8104	22.0129	23.2799	21.7148	23.0143	22.7989	22.4	21.5913	21.7614	21.038	22.866	22.0531	22.1482	22.9369	23.2298	23.2987	22.944	21.7025	22.117	21.7697	22.1024	22.775	21.6112	22.4652	22.1395
Psat1g070960.1		Psat1g070960.1	840	Psat1g070960.1	24.052	23.881	24.2634	24.1704	24.5417	25.0125	25.1504	25.0001	22.8558	22.6061	22.5066	22.3429	22.2698	23.5557	24.1494	23.4585	25.0724	24.8104	25.0247	24.8073	24.6168	24.2611	24.0829	24.3745	22.7222	22.8987	22.3996	22.8025	22.5277	22.7663	22.7998	22.4904	24.4397	24.2442	24.6284	24.4809	24.1909	23.8033	24.0862	24.0225	24.5264	24.7472	24.6915	25.0287	24.5132
Psat1g071360.1		Psat1g071360.1	841	Psat1g071360.1	27.7561	29.1924	28.8722	27.6823	27.8105	26.95	28.0931	27.8707	22.758	27.4015	27.5076	27.4241	27.8046	27.6381	27.4058	27.9538	27.4904	28.3612	25.8002	26.8167	26.9928	27.1378	27.0936	27.2023	28.1251	28.1228	29.2943	27.474	28.3101	27.9386	27.8226	27.8755	27.3884	27.7056	27.5669	27.424	26.9158	27.6163	26.1866	27.0527	27.0468	27.7074	27.284	26.8196	27.9761
Psat1g072480.2;Psat1g072480.1		Psat1g072480.2;Psat1g072480.1	843	Psat1g072480.2;Psat1g072480.1	22.1672	22.2072	21.55	22.2956	22.4842	21.0613	21.5502	22.3951	22.7668	22.2705	22.4928	22.4122	22.0445	22.9721	22.7032	22.4105	22.0816	22.4877	22.7376	21.5307	22.3163	22.4422	21.8562	22.5517	23.3469	23.9042	23.7517	23.4654	22.9458	23.1566	23.0024	22.3201	23.1551	23.0454	22.6126	21.8714	22.0584	22.2066	22.454	22.2148	21.5627	22.4009	22.032	21.8704	22.4841
Psat1g073520.1		Psat1g073520.1	844	Psat1g073520.1	23.5052	24.683	23.618	24.5573	22.5838	23.0638	23.0079	23.3016	22.4818	22.4083	21.9266	22.6203	21.9702	21.0153	20.3188	21.28	22.4342	23.3681	23.571	22.055	23.9161	23.6455	23.9424	24.1997	21.2951	21.2842	22.5367	22.2613	21.6959	21.8226	22.0936	20.6056	21.1775	22.5277	24.6116	24.1872	22.0922	21.6025	20.5359	21.7782	21.2124	22.3325	23.7222	23.2154	24.6371
Psat1g073640.1		Psat1g073640.1	845	Psat1g073640.1	21.0497	22.4537	21.0325	21.6148	31.0912	29.867	29.9882	30.2402	22.7256	22.1462	22.2323	23.1009	23.0117	21.5255	22.8463	21.034	22.0843	30.4002	21.8863	30.4984	28.3986	22.3219	29.6101	28.1253	21.7037	22.5244	22.3601	21.9656	22.5429	23.125	21.8021	21.4404	23.4357	22.6937	29.9664	21.6665	22.2951	22.9614	22.6729	23.1981	21.5887	22.0273	22.8436	22.0021	28.7711
Psat1g073760.1;Psat1g072840.1		Psat1g073760.1;Psat1g072840.1	847	Psat1g073760.1;Psat1g072840.1	22.1767	22.1293	21.8667	21.8945	30.8711	21.5701	30.015	30.3574	22.6605	22.3753	22.8855	21.8404	21.4988	21.6544	21.4388	21.6481	22.629	31.8197	31.3597	31.8567	21.4151	26.3159	29.6686	28.5039	21.0502	21.5678	21.3961	21.9541	22.1755	22.5108	21.8862	21.8512	30.0462	22.6075	29.3282	22.504	21.3386	21.2851	22.3866	21.7843	21.7264	21.8909	21.3231	22.4458	29.3189
Psat1g074160.1;Psat1g074320.1		Psat1g074160.1	849	Psat1g074160.1	22.3148	24.8293	23.8198	24.3845	22.4572	21.5808	20.8052	22.0305	22.3634	22.7658	21.9375	21.4869	22.0437	21.9301	22.1913	21.063	22.845	21.0707	22.8344	22.8109	21.3872	22.5329	21.7938	22.099	21.6667	22.2519	22.2596	22.8268	21.0388	22.2786	21.2054	21.3713	24.2717	23.4838	22.9559	22.8163	22.0312	22.1246	22.0019	23.0313	21.4269	21.218	24.0594	22.791	21.6273
Psat1g074600.1		Psat1g074600.1	851	Psat1g074600.1	22.0096	21.6184	22.1325	21.0885	21.1212	21.1939	21.5105	22.0503	22.3359	22.5573	21.7698	21.6645	22.3301	22.2861	21.3175	21.3941	21.5459	22.9338	22.6566	22.4623	21.26	22.2396	22.0433	22.4045	21.6928	21.5192	21.15	20.2765	21.828	21.406	22.357	21.3301	22.5985	22.8219	23.0476	22.3225	21.6362	22.1809	21.2011	21.6738	21.3964	21.9483	22.5985	21.6849	21.7662
Psat1g076720.1;Psat1g076680.1;Psat4g054280.1		Psat1g076720.1;Psat1g076680.1	854	Psat1g076720.1;Psat1g076680.1	21.8456	22.4634	22.2708	21.8064	21.8972	22.5126	22.3104	21.3102	22.6067	21.9665	22.4231	21.332	20.9351	21.621	22.2374	21.748	21.5331	22.9088	22.9995	22.1676	22.2394	22.0156	21.1193	21.7896	21.758	21.5665	21.912	20.9138	22.2363	21.9375	21.9828	22.1161	22.9771	22.7152	23.2459	22.5475	22.0491	22.5363	21.7354	21.8553	22.4334	21.6225	22.0213	22.1706	22.6465
Psat1g077120.2;Psat1g077120.1		Psat1g077120.2;Psat1g077120.1	855	Psat1g077120.2;Psat1g077120.1	25.6524	25.6579	25.5185	25.6989	26.0776	25.7404	26.0089	25.9533	24.3083	25.2125	24.8387	25.4121	25.4518	25.1273	25.3637	25.2449	27.1738	27.4957	26.9229	26.423	25.7367	25.6628	25.7844	25.6482	24.7271	24.6575	24.3768	25.143	24.6639	24.6846	24.8661	24.8563	27.2635	27.5076	27.4303	27.2215	25.0499	25.1191	25.2296	25.1227	25.1425	25.2797	25.4327	25.5369	25.8093
Psat1g077440.1;Psat1g077440.2;Psat1g077480.1;Psat2g137800.1		Psat1g077440.1;Psat1g077440.2	856	Psat1g077440.1;Psat1g077440.2	23.337	22.8672	21.8407	22.8026	21.574	21.1321	22.1908	23.3152	21.8044	22.3637	23.5159	23.372	23.3307	21.5294	21.3958	21.5599	23.7026	23.022	22.8737	22.719	22.5212	21.2625	21.4991	22.9346	23.6686	23.8408	23.2975	21.2862	23.7901	22.4868	21.3022	23.763	23.177	22.8329	22.0152	22.5047	22.7537	23.542	21.8053	22.1227	22.5801	23.4831	21.9701	21.0664	22.2707
Psat1g077520.1		Psat1g077520.1	857	Psat1g077520.1	25.6936	25.7273	25.6941	25.8387	26.1554	26.2149	25.9685	26.1661	26.7859	25.4235	26.0127	25.69	26.0694	25.8073	25.8872	25.744	26.1037	25.3103	26.4236	25.8093	26.0537	26.1517	25.9847	26.051	25.7865	25.8832	25.6483	25.8512	25.9757	25.9941	25.9026	25.9918	26.0983	26.5263	26.1773	26.0533	25.6932	25.7025	25.6405	25.7655	25.788	25.8914	25.7971	25.8168	26.0138
Psat1g078560.1		Psat1g078560.1	859	Psat1g078560.1	21.9035	23.1374	23.1155	21.6032	22.0735	22.9967	22.6807	22.5917	21.9925	23.4668	23.022	22.1963	22.9574	22.8377	23.0875	22.8942	23.1341	21.7862	22.1563	22.6033	23.1642	22.8292	23.0563	23.0749	22.7505	22.9361	22.7995	22.9529	23.3491	23.4179	22.6577	22.2299	22.9476	22.4164	23.9057	23.5525	23.6136	23.6384	23.6943	23.5972	22.6447	23.1335	23.3199	23.3889	22.8096
Psat1g078720.1;Psat1g078720.2		Psat1g078720.1;Psat1g078720.2	860	Psat1g078720.1;Psat1g078720.2	23.9163	23.5747	23.7535	23.7339	23.3835	23.1929	23.4521	23.8165	22.2624	23.6702	22.4587	23.7853	23.7987	23.2055	23.4879	23.4864	21.1801	22.7187	23.4564	20.7912	23.5308	23.6827	22.4747	23.6377	23.5218	23.5086	23.6401	23.7838	23.4874	23.2812	23.9232	23.1985	22.9308	23.4201	24.4067	23.248	23.4296	23.7477	24.0532	23.578	23.0767	23.6568	23.4396	23.6029	23.8942
Psat1g078760.1;Psat1g078760.5;Psat1g078760.4;Psat1g078760.3;Psat1g078760.2		Psat1g078760.1;Psat1g078760.5;Psat1g078760.4;Psat1g078760.3;Psat1g078760.2	861	Psat1g078760.1;Psat1g078760.5;Psat1g078760.4;Psat1g078760.3;Psat1g078760.2	22.3155	22.2087	22.3938	22.1866	21.8881	21.9562	21.622	22.4083	23.2824	22.174	22.1647	22.0835	22.1118	21.7993	21.8702	21.4882	21.8694	22.8462	22.307	21.6785	22.0437	23.4676	21.8312	21.8363	21.6487	21.8293	21.7061	22.2007	22.2966	22.1881	22.0448	22.2877	22.8479	23.2909	22.5305	23.5142	22.6468	22.3271	22.7174	22.0265	22.6224	22.0854	22.2671	22.4801	21.74
Psat1g078920.1		Psat1g078920.1	862	Psat1g078920.1	21.0597	22.3451	22.1545	21.9035	21.9563	21.895	21.919	22.3149	22.2102	22.9236	22.719	22.2813	22.4908	22.4088	22.6539	22.7651	22.3644	21.7563	23.2317	22.6303	22.4218	21.7788	21.5297	21.2872	22.5492	22.1204	22.158	22.2911	21.6854	21.9904	21.2268	22.2388	22.6805	22.7765	21.9276	23.6861	21.9963	22.6285	22.2862	22.2639	22.4486	23.0156	21.5949	22.3353	22.1146
Psat1g079280.1		Psat1g079280.1	863	Psat1g079280.1	22.862	23.1282	23.1224	22.8185	22.0984	23.1073	22.5734	21.1558	22.4107	23.0536	22.48	22.9949	22.7876	22.8535	23.3848	23.1455	22.6405	22.3739	22.8345	23.1577	22.4705	23.0415	22.1973	22.3077	22.7803	22.9256	22.6216	22.7725	23.0032	22.9987	22.945	22.9582	23.6551	22.7714	22.1337	23.5187	23.6946	23.2676	23.6541	23.4635	23.1037	23.252	23.0582	23.3465	22.4589
Psat1g080440.1;Psat3g205200.1		Psat1g080440.1	866	Psat1g080440.1	24.6497	25.3241	25.359	21.83	24.2703	23.9193	24.0035	23.6739	22.2532	23.4805	21.4402	23.4576	24.4192	24.3667	24.3644	24.4221	23.5816	23.3688	22.3573	21.1044	24.9736	24.5552	24.6061	24.1717	23.8695	23.8211	24.0217	23.9007	23.8846	24.115	24.0492	24.1869	21.9974	22.7519	22.8355	23.2061	24.9902	25.118	24.7066	24.5874	24.767	24.8001	24.6119	24.6865	24.3998
Psat1g080960.2;Psat1g080960.1		Psat1g080960.2;Psat1g080960.1	867	Psat1g080960.2;Psat1g080960.1	24.6204	24.7281	24.8077	24.5803	25.7828	25.6205	24.9823	25.6938	23.0693	23.6712	24.5506	23.4108	21.4399	24.6504	24.3349	24.2907	27.8466	25.9959	26.9175	26.7784	24.3664	24.5955	24.5841	24.4202	22.1675	24.0627	21.9497	21.1329	24.6522	23.6167	24.8628	21.3529	27.4596	27.8332	28.0433	28.1515	24.9815	25.17	24.7684	24.951	24.5015	21.5808	24.151	24.3198	25.5299
Psat1g081720.1		Psat1g081720.1	870	Psat1g081720.1	21.3757	21.0395	21.6436	21.4507	21.9055	21.1143	21.8766	21.4655	22.4354	22.3577	22.7621	22.575	22.531	22.3948	22.4789	22.482	21.811	22.1949	22.8948	22.8578	21.2511	21.7938	21.8698	21.5304	22.3102	22.4981	22.5008	22.1754	22.4109	22.1978	22.2354	22.225	22.6382	23.3405	23.9124	22.6308	22.6098	22.0974	21.8217	21.9588	21.7383	21.7594	21.8589	21.6245	22.9838
Psat1g082560.1;Psat1g082600.1		Psat1g082560.1;Psat1g082600.1	875	Psat1g082560.1;Psat1g082600.1	23.8811	26.0405	25.3591	24.0488	24.2214	22.3215	23.6031	24.2863	21.9164	22.6464	25.6447	26.1942	23.2039	23.4183	23.4848	23.4158	22.1759	25.1147	22.3531	21.8354	23.9936	24.1215	23.9785	24.3427	23.9623	24.0802	25.3733	23.7943	23.7232	23.8729	24.0627	23.403	22.4909	22.5842	23.1017	22.2037	22.866	23.8946	23.5906	21.7665	22.1539	23.6435	23.9676	23.842	24.751
Psat1g083400.1;Psat5g191640.1;Psat1g083400.2;Psat0s1369g0120.1		Psat1g083400.1;Psat5g191640.1;Psat1g083400.2;Psat0s1369g0120.1	876	Psat1g083400.1;Psat5g191640.1;Psat1g083400.2;Psat0s1369g0120.1	21.2552	22.5982	22.4112	21.4403	22.398	21.5441	21.1586	21.2846	22.6837	22.0771	21.2266	22.396	21.6587	22.5508	21.6649	21.3705	21.3283	21.6802	23.8097	22.8057	21.2016	21.1942	21.4388	21.3898	22.7996	21.7819	21.5838	22.0353	22.422	21.3436	22.4027	22.4053	22.2158	22.7908	22.5248	22.7436	22.317	21.3045	21.6735	21.3337	21.0214	22.1443	22.0696	21.8371	23.15
Psat1g084200.4;Psat1g084200.3;Psat1g084200.2;Psat1g084200.1		Psat1g084200.4;Psat1g084200.3;Psat1g084200.2;Psat1g084200.1	878	Psat1g084200.4;Psat1g084200.3;Psat1g084200.2;Psat1g084200.1	21.9132	21.8276	21.8448	22.1024	21.9696	22.5016	22.0609	22.214	22.8918	21.5317	21.2033	21.2843	21.9744	22.6877	21.708	20.8608	22.4903	21.5909	22.2028	22.4698	22.3652	22.1933	22.5557	22.5391	21.011	22.2034	22.4235	22.159	21.7751	21.395	22.8043	21.8655	22.9706	22.0416	21.8114	23.3784	22.3244	22.5429	22.4718	22.0822	22.4115	22.2592	22.6224	22.8612	22.9276
Psat1g084640.1;Psat1g084640.2;Psat1g084720.2		Psat1g084640.1;Psat1g084640.2	880	Psat1g084640.1;Psat1g084640.2	24.4603	24.3629	24.4616	24.4515	24.1696	24.3122	24.3537	24.1244	24.075	24.9538	24.6173	24.6885	24.8186	24.7384	24.6723	24.7315	24.3086	21.1291	23.2202	23.7961	24.4543	24.142	24.3158	24.3372	24.0851	24.4871	24.2848	24.166	24.7914	24.6736	24.7003	24.5849	21.7823	22.424	21.2011	23.1954	24.6784	24.7361	24.8291	24.8773	24.8536	24.7838	24.7571	24.9633	24.5029
Psat1g084760.3;Psat1g084760.2;Psat1g084760.1;Psat1g084760.4		Psat1g084760.3;Psat1g084760.2;Psat1g084760.1;Psat1g084760.4	882	Psat1g084760.3;Psat1g084760.2;Psat1g084760.1;Psat1g084760.4	22.8458	21.3759	22.2137	21.2443	21.9085	22.3429	22.5421	22.0879	22.226	22.0308	21.7947	22.2184	21.5028	22.1985	21.6102	22.5438	23.0531	22.2796	21.6587	22.7639	22.4099	21.894	22.5966	22.376	22.3454	21.3707	21.2531	22.2572	22.2868	22.0427	22.1945	22.5522	23.1542	22.3677	22.4778	21.6466	21.6742	21.6084	22.546	22.2661	21.9462	22.3727	22.269	22.4646	21.9125
Psat1g084880.1		Psat1g084880.1	883	Psat1g084880.1	22.6762	22.6825	22.6595	22.7706	22.0288	22.268	22.4168	21.3769	22.0476	23.0562	22.9173	23.4857	23.173	22.812	22.6751	22.8823	22.2496	21.954	22.4829	21.2559	22.3359	22.1414	22.7506	22.2101	23.2277	23.1397	23.4925	23.2595	22.7363	23.0047	22.4778	22.6946	21.7425	22.251	23.4051	22.2687	22.7422	22.6833	22.3496	22.5495	22.4636	22.548	22.8656	22.5595	22.1447
Psat1g085560.1		Psat1g085560.1	884	Psat1g085560.1	22.636	21.8632	22.5291	21.8209	21.5854	22.6373	23.37	22.6343	22.6077	21.3779	21.7436	21.9498	21.2129	21.4299	21.9542	22.4404	22.1317	21.93	22.7287	24.0086	21.8116	21.896	21.5173	21.9172	21.0898	22.0012	22.4023	22.2509	21.8076	23.0366	22.7456	22.1375	22.4532	22.4068	23.2568	22.4935	22.7125	22.0671	22.3704	21.5118	22.1383	21.831	23.1773	21.0033	21.6714
Psat1g085840.2;Psat1g085840.1		Psat1g085840.2;Psat1g085840.1	887	Psat1g085840.2;Psat1g085840.1	22.6458	21.8203	21.7026	21.9605	22.3242	21.6888	21.6565	22.1682	21.9081	22.5902	22.8792	21.9748	23.0621	22.7824	22.708	22.723	22.4626	22.5119	22.6595	21.4606	22.3231	21.9401	21.8862	20.8282	22.8799	21.9805	22.7407	22.8956	22.6469	22.0245	21.4638	22.0083	23.9517	23.0796	22.52	23.821	22.371	22.4355	21.953	22.8958	22.481	21.3594	21.5739	22.1603	23.7378
Psat1g086000.1;Psat1g086520.1;Psat1g085360.1;Psat1g086480.1;Psat1g086600.1;Psat1g085400.1;Psat1g086560.1		Psat1g086000.1;Psat1g086520.1;Psat1g085360.1;Psat1g086480.1;Psat1g086600.1	888	Psat1g086000.1;Psat1g086520.1;Psat1g085360.1;Psat1g086480.1;Psat1g086600.1	23.9092	24.4631	24.3221	23.3631	21.8047	23.6713	22.0795	21.9152	22.9296	22.077	21.9288	21.7799	21.9977	22.7762	21.9425	21.4037	28.0817	27.5991	27.6915	27.9392	21.5165	24.41	22.2258	23.3246	23.51	23.9145	21.7586	22.0463	21.6338	22.5448	22.3677	22.2492	26.5451	26.8741	25.9587	26.6308	24.6958	24.9349	22.1998	24.7304	25.5084	25.1873	24.7536	24.9289	24.6111
Psat1g086360.1		Psat1g086360.1	891	Psat1g086360.1	21.5099	21.9284	21.9591	22.4211	22.3434	21.9378	22.2631	20.6974	21.8384	22.4146	22.4855	22.4789	21.6846	21.7299	22.0104	21.9703	26.5689	26.8376	26.2909	26.8154	21.6727	22.345	21.9535	21.7428	22.0377	22.9144	22.2757	21.5297	22.4816	22.11	23.2146	22.5937	23.5514	22.4581	23.3244	22.1184	22.2484	21.5736	23.0856	21.9853	22.8291	22.9334	21.8633	22.5973	22.0182
Psat1g086840.1		Psat1g086840.1	893	Psat1g086840.1	21.6825	21.9433	22.318	22.0332	22.1043	22.2122	21.7942	22.2577	21.738	22.1084	21.8152	21.3662	22.3734	21.5836	22.6075	21.6923	21.4317	22.9475	21.312	21.5572	21.173	21.9535	21.5827	21.3807	21.4779	22.2064	21.0717	21.3549	22.2695	21.3535	21.0601	22.9615	23.229	22.704	21.1842	23.0497	21.547	21.8005	22.4689	21.7798	22.458	22.766	21.9687	21.6078	21.7007
Psat1g087400.1		Psat1g087400.1	894	Psat1g087400.1	24.168	23.7083	23.7869	24.0152	23.666	23.5671	23.8078	24.096	25.4449	24.8667	24.9616	24.6822	25.0597	24.9875	25.1652	25.0041	24.3896	24.264	22.2583	21.7048	24.021	23.5774	23.865	23.6313	24.8554	24.7818	24.3124	25.1876	24.7056	24.3633	24.7476	24.8233	21.9242	22.8621	23.2097	23.2493	24.4632	24.426	24.4237	24.3376	24.8783	24.562	24.2191	24.5223	23.2971
Psat1g087640.1;Psat1g087640.2		Psat1g087640.1;Psat1g087640.2	895	Psat1g087640.1;Psat1g087640.2	25.5339	25.2981	25.4299	25.4418	25.7239	25.5594	25.8562	25.5726	25.7095	26.3704	26.3168	26.2874	25.6702	25.5966	25.546	25.4586	25.9762	25.5783	25.4523	25.8542	25.4613	25.4958	25.417	25.5676	25.6589	25.6022	25.5188	26.0416	25.6305	25.602	25.7113	25.5763	25.4596	25.469	25.6146	25.5455	25.9016	25.9387	26.2063	26.055	25.6535	25.6412	25.3788	25.4031	25.3325
Psat1g087680.1;Psat5g258840.1;Psat6g176520.2;Psat6g176520.1;Psat6g176520.6;Psat6g176520.3;Psat6g176520.5;Psat3g113200.1;Psat6g176520.4		Psat1g087680.1;Psat5g258840.1	896	Psat1g087680.1;Psat5g258840.1	23.75	23.3881	23.6034	23.9684	23.1306	23.2956	23.4913	23.4068	24.6287	24.0304	23.9896	23.9044	23.9981	24.295	24.0469	24.1492	22.3475	22.9429	21.7568	22.0385	23.4765	23.3091	23.469	23.3557	23.7119	23.7658	23.3803	23.3809	24.1904	24.1694	24.1568	24.0302	22.2977	23.5465	20.9225	22.9596	23.4135	23.3889	23.5745	23.5242	23.8861	24.0911	23.73	23.5902	24.0221
Psat1g089000.1		Psat1g089000.1	897	Psat1g089000.1	21.9351	22.446	22.4211	22.3321	22.0228	21.5781	23.3628	21.9214	22.0315	21.9082	21.6063	23.1895	22.4117	22.9839	22.1874	21.9114	24.1568	24.673	22.5832	24.8844	21.3205	21.9378	21.7155	22.6022	23.2854	21.9126	21.255	22.2258	21.5014	22.2189	22.0872	22.489	24.6804	24.6229	22.5127	22.2097	21.6397	21.8289	22.2597	21.8657	21.9944	20.9656	21.1775	22.6199	22.5944
Psat1g090200.1		Psat1g090200.1	900	Psat1g090200.1	21.8006	21.8658	22.4794	21.7032	23.366	21.9768	20.9879	21.8569	22.2254	21.2656	22.3785	22.6297	21.8678	20.9761	21.4024	21.8366	22.7125	22.4992	21.7075	21.7824	22.0585	22.0191	22.1677	22.1485	22.3657	21.993	22.131	22.1737	21.761	21.3255	21.2052	21.9908	22.9704	22.2774	21.9653	24.0647	22.1556	22.6083	21.7713	22.5818	21.5326	22.021	22.0364	21.6835	22.5921
Psat1g090760.2;Psat1g090760.1		Psat1g090760.2;Psat1g090760.1	901	Psat1g090760.2;Psat1g090760.1	23.8337	24.1249	24.1035	23.3127	22.0739	22.7358	22.4417	21.0681	23.2564	22.3096	21.4209	21.8504	23.661	24.2646	24.188	23.9182	21.7262	22.0228	21.8993	22.2594	24.4374	24.118	23.7482	24.021	23.2761	22.879	22.8463	22.5074	24.4297	24.5303	24.191	24.4816	21.8667	23.2078	22.976	23.457	25.1227	25.0617	24.6378	24.8637	23.7851	23.6717	23.6757	23.7185	22.7817
Psat1g091360.1;Psat0s3732g0200.1		Psat1g091360.1	902	Psat1g091360.1	21.9435	21.5777	21.6983	21.711	21.0376	21.7471	21.5601	22.0306	22.2345	21.9244	22.0985	21.9342	21.6224	21.2609	21.3295	21.2623	22.469	23.4524	22.0865	23.3418	21.5914	21.5358	21.9217	21.9271	21.6868	21.8344	21.8801	21.2448	21.1847	21.0327	21.3138	20.8646	22.5078	23.1941	21.8241	23.6517	23.0987	22.4617	22.2209	22.2281	22.2921	22.8449	20.9924	20.6644	22.9007
Psat1g091400.1		Psat1g091400.1	903	Psat1g091400.1	21.4269	20.6811	21.2598	20.7909	22.1627	21.835	21.9593	21.4827	22.6924	22.9566	22.3582	22.0477	22.491	22.3977	22.2424	22.3251	21.3813	22.3882	22.9504	22.7078	22.3869	22.57	21.9376	21.5947	23.1099	23.3529	23.4925	23.3704	22.6796	22.744	22.1598	22.2819	21.2779	22.6992	23.3345	22.745	21.447	21.4954	22.271	21.8267	20.7238	22.1483	22.0274	21.3847	22.0911
Psat1g092960.2;Psat1g092960.1		Psat1g092960.2;Psat1g092960.1	905	Psat1g092960.2;Psat1g092960.1	28.3855	28.5339	28.5002	28.2703	28.3932	28.1425	28.1729	28.2671	28.8234	27.9721	28.9309	28.2081	28.5242	28.4141	28.4071	28.6106	27.5122	27.4887	27.6773	27.9829	27.9329	27.9801	28.1221	28.2364	28.5313	28.5701	28.7877	28.8569	28.6564	28.5219	28.5222	28.2968	27.6218	27.7162	27.1967	27.5204	27.9615	27.9646	27.7995	28.1182	28.1509	28.2109	27.983	27.9814	27.1091
Psat1g094200.2;Psat1g094200.1		Psat1g094200.2;Psat1g094200.1	908	Psat1g094200.2;Psat1g094200.1	22.0249	22.1466	22.4793	21.9327	21.2713	21.6009	21.6153	22.0734	22.6086	22.291	22.2184	22.1499	22.6729	21.6039	22.3489	21.9711	21.9979	22.4642	22.6813	22.3713	22.2511	21.399	22.1843	21.6214	22.3741	22.1307	22.1678	21.8359	22.3442	21.6561	22.3922	21.5169	23.1691	23.4064	22.6315	23.8249	22.9647	22.3899	22.4269	22.4956	22.0439	22.7132	21.2139	22.0633	23.101
Psat1g094760.1		Psat1g094760.1	909	Psat1g094760.1	21.6875	23.4722	21.2491	22.4621	21.726	21.7848	21.626	22.066	22.1659	22.0457	22.4178	22.5125	22.5677	21.5137	21.6925	22.4707	22.9767	22.1918	22.425	22.5242	21.4623	21.8643	21.2175	21.9658	21.3741	21.4326	21.2328	20.9625	21.4964	22.1028	22.3342	22.1671	25.2437	22.2806	23.3449	22.7807	21.6851	21.9701	21.9556	21.7348	22.6255	21.4609	22.1954	22.6782	22.4279
Psat1g095240.1;Psat1g095240.2;Psat7g234920.1		Psat1g095240.1;Psat1g095240.2	910	Psat1g095240.1;Psat1g095240.2	25.3354	25.4563	25.6463	25.2338	23.6724	24.2377	24.3979	23.3476	21.8212	21.1863	21.4612	21.1493	23.3491	22.8827	22.7834	22.8516	22.7116	21.5721	22.5666	22.6571	25.2402	24.495	24.1199	24.6373	22.4485	20.8941	22.6376	20.0782	22.1058	21.698	22.1001	22.711	23.0819	23.2757	22.889	23.5981	25.625	25.0845	25.3976	25.1979	23.947	24.4052	24.7544	24.4945	24.7268
Psat1g095440.1;Psat1g095440.2;Psat1g095440.3		Psat1g095440.1;Psat1g095440.2;Psat1g095440.3	913	Psat1g095440.1;Psat1g095440.2;Psat1g095440.3	21.8304	21.6354	21.6609	22.5172	21.8886	21.6694	22.301	21.9927	22.5805	22.441	21.7232	22.2138	21.6575	22.4919	21.2782	21.5248	23.4201	23.0841	22.4274	21.4646	20.9432	21.6119	22.0465	20.9844	22.4681	21.8917	21.4673	21.4898	21.5527	21.7467	21.7467	21.7567	21.515	23.781	22.0212	22.4147	22.0538	22.2345	21.8089	22.3877	21.3958	21.5891	21.9116	23.0817	23.5067
Psat1g095480.1		Psat1g095480.1	914	Psat1g095480.1	22.1418	22.3204	22.1757	22.3898	22.198	23.0153	22.1952	22.6899	22.2729	22.295	22.7458	21.8601	22.7488	22.735	22.8068	22.9121	23.843	22.2188	22.5112	22.7431	22.4255	22.7053	21.9778	22.1921	22.8961	22.8765	22.9624	23.0188	22.8681	22.4604	22.5594	22.2094	23.7718	22.8159	24.0229	22.6038	22.0272	22.2738	22.2561	22.1372	22.1074	21.6548	22.5219	22.5728	22.4302
Psat1g096560.1		Psat1g096560.1	917	Psat1g096560.1	22.4191	22.7236	21.5027	22.5942	21.6635	22.8573	22.6528	22.8159	22.733	22.6978	21.5256	21.6026	22.6446	21.743	22.4852	22.4155	22.53	21.7888	21.9786	23.1017	21.0575	22.3966	21.2545	22.1356	22.3897	21.7288	21.9087	21.0698	21.2089	21.5989	22.6402	21.9589	21.8891	21.4739	22.2901	23.1816	21.6738	21.6426	23.1312	22.4052	22.0873	22.1095	21.3099	21.6104	21.4875
Psat1g096960.1;Psat2g173720.1		Psat1g096960.1	918	Psat1g096960.1	23.7684	22.9985	22.3779	23.7016	22.5256	22.8706	22.6359	23.5477	22.0815	24.0768	23.6444	24.0619	23.7309	23.9223	23.7911	24.0007	22.6377	22.5992	23.0902	21.6871	22.8298	23.3823	23.4843	23.1961	24.216	23.9489	23.881	24.0868	23.416	22.4942	23.3286	23.558	22.0641	21.8315	22.8833	23.4726	21.9567	22.8767	22.5338	23.1199	23.6958	23.5424	22.7915	22.8535	22.2987
Psat1g097080.1		Psat1g097080.1	919	Psat1g097080.1	25.4705	25.3584	25.5771	25.409	24.0559	24.5481	24.5692	23.8617	22.6337	24.2142	24.2444	24.5188	24.6472	24.4059	24.8316	24.1052	22.988	21.7153	22.2281	22.6946	24.9822	25.0155	24.8107	24.6619	24.7308	24.8272	24.1995	24.3667	24.5178	24.9897	24.4434	24.6904	23.1465	22.5139	21.4794	22.8109	25.7342	25.6148	25.7248	25.6847	25.3644	25.2634	25.2547	25.3656	23.9203
Psat1g097640.1;Psat1g097640.2;Psat1g097640.3		Psat1g097640.1;Psat1g097640.2;Psat1g097640.3	920	Psat1g097640.1;Psat1g097640.2;Psat1g097640.3	21.6585	22.3834	22.1416	22.4303	22.3946	22.0547	22.0247	21.9593	21.4262	22.1362	20.6899	22.1071	21.845	21.9956	21.9421	21.1276	22.9303	21.8634	22.6217	21.8351	21.7129	21.977	22.4147	22.0229	22.482	21.9741	22.0864	21.6837	22.146	21.4875	22.465	21.0589	22.2199	23.3203	21.7192	23.0335	21.336	22.396	22.7493	23.165	21.9486	22.0888	20.8154	22.6215	22.2331
Psat1g097880.1		Psat1g097880.1	921	Psat1g097880.1	25.159	24.9428	24.4196	25.3021	25.597	25.4849	25.6735	25.64	24.9815	24.1462	24.3483	24.0132	24.6742	24.8139	24.7914	24.7091	22.1739	22.7284	23.5392	22.2181	25.4536	25.6206	25.868	25.7674	24.5903	24.6527	24.082	24.3901	25.0491	25.2914	25.0623	25.3953	25.4026	25.0162	26.1151	25.7318	25.7205	25.6494	25.6993	25.5528	24.9247	24.9156	25.482	24.9653	25.9421
Psat1g098440.2;Psat1g098440.1		Psat1g098440.2;Psat1g098440.1	923	Psat1g098440.2;Psat1g098440.1	25.261	25.1813	25.1051	24.9172	24.9773	24.9969	24.6673	24.7967	26.0795	25.1283	25.595	24.9522	25.6466	25.3072	25.422	25.3394	24.9564	24.7898	25.2671	24.4703	24.9223	25.0738	24.9692	25.0476	25.0136	25.1199	24.979	25.5446	25.0752	25.2204	24.9119	25.2425	25.1351	25.1988	25.1039	25.1671	25.1422	25.084	25.4754	25.1323	25.457	25.1383	25.291	25.1193	25.1118
Psat1g098720.2;Psat1g098720.1;Psat1g098720.4;Psat1g098720.3;Psat0s2699g0200.1;Psat0s2699g0120.1		Psat1g098720.2;Psat1g098720.1;Psat1g098720.4;Psat1g098720.3	925	Psat1g098720.2;Psat1g098720.1;Psat1g098720.4;Psat1g098720.3	23.9326	23.7582	24.1308	24.0795	24.418	24.524	24.4548	24.4221	23.0416	21.9551	23.7	21.6085	23.6709	24.1957	23.7859	24.4895	22.4111	22.6416	23.0283	21.88	23.5631	23.6422	23.0899	23.3464	23.3119	21.6493	22.424	22.2814	23.366	22.1918	23.0216	22.1172	22.7982	22.4051	24.1636	23.0894	22.8102	21.3084	22.6888	22.2298	22.9897	23.8606	23.4003	23.555	24.1007
Psat1g099120.1;Psat1g099120.2;Psat1g099120.4;Psat1g099120.3		Psat1g099120.1;Psat1g099120.2;Psat1g099120.4;Psat1g099120.3	926	Psat1g099120.1;Psat1g099120.2;Psat1g099120.4;Psat1g099120.3	22.1588	22.6921	22.5321	22.2107	21.6637	21.8834	22.5783	21.1639	22.2456	22.348	21.0427	20.8376	21.8892	22.0016	22.3404	21.8207	21.6793	22.5251	22.0589	22.4829	22.9348	22.8698	22.9131	22.3751	22.1239	21.7437	21.2732	22.0473	21.3391	21.9027	22.6001	21.781	22.7959	22.0156	22.425	22.7162	22.226	21.894	22.226	22.0733	21.7074	21.6468	22.2171	22.5027	22.5897
Psat1g100400.1;Psat1g100400.5;Psat1g100400.4;Psat1g100400.2;Psat1g100400.3		Psat1g100400.1;Psat1g100400.5;Psat1g100400.4;Psat1g100400.2	929	Psat1g100400.1;Psat1g100400.5;Psat1g100400.4;Psat1g100400.2	21.5711	21.4634	21.5564	21.9977	21.1222	21.7227	20.4792	21.9801	21.9971	22.3879	21.3272	22.2535	21.7557	21.4501	20.9583	22.183	21.9419	22.7528	23.262	22.1261	21.1135	22.2854	22.3096	22.1611	22.4185	21.4446	22.0866	22.0689	21.5889	21.3448	22.188	21.9815	22.8506	23.1003	22.1733	21.7307	22.2174	21.421	21.9486	21.7283	22.788	22.8937	21.6916	21.8	22.8651
Psat1g101000.1		Psat1g101000.1	930	Psat1g101000.1	21.7733	22.2227	22.6879	22.5195	21.7267	22.7758	20.965	22.6432	21.5561	22.8064	22.2339	21.4915	21.7968	21.3801	21.5325	21.4895	21.2253	22.8123	23.2996	23.5775	21.2641	22.4697	22.2355	21.0288	21.973	22.2161	21.8815	22.1412	21.4717	22.2472	22.3679	21.7164	23.3444	23.3429	22.9052	22.2417	21.1564	21.6635	22.6373	21.5062	21.6422	21.9744	22.5619	22.4346	22.1935
Psat1g101240.1		Psat1g101240.1	932	Psat1g101240.1	26.0755	26.3225	26.1177	26.137	25.6928	25.588	25.996	25.9406	25.0732	25.5237	25.9416	25.6848	26.0894	26.1959	25.6852	26.3084	24.8004	23.4986	24.2185	24.0972	25.5774	25.8147	25.9278	25.8864	27.0976	26.9817	27.2433	27.018	26.5366	26.5391	26.3351	26.2688	24.9946	25.2122	24.5312	25.1308	24.9772	25.4734	24.8511	25.1491	25.6524	25.7399	25.7575	25.5854	25.762
Psat1g102960.1		Psat1g102960.1	934	Psat1g102960.1	22.8811	22.557	22.7972	22.8244	21.0972	21.7574	21.4687	22.2635	22.9521	21.7051	20.868	22.4166	22.2225	21.5493	22.6656	22.3611	22.5182	22.6977	22.5961	24.1326	22.6558	22.7749	22.2048	22.3288	22.265	22.1899	22.2515	22.008	21.2859	21.2628	21.6527	21.9218	23.2339	23.6055	21.9122	22.9288	23.0584	22.4228	21.8217	21.9345	22.2509	21.9563	23.0223	22.9997	22.74
Psat1g104400.1;Psat6g198960.2;Psat7g022080.4;Psat7g022080.3;Psat7g022080.2;Psat7g022080.1		Psat1g104400.1	935	Psat1g104400.1	22.0295	21.7326	21.658	22.5724	21.5591	21.7823	21.8121	22.6272	22.9594	22.5644	21.9009	20.9359	22.0835	21.6185	21.8845	21.7381	22.9953	23.142	22.5225	21.3976	21.4815	22.2046	22.0739	22.0533	21.3115	21.3888	21.7409	21.642	21.9734	22.2065	22.54	22.149	22.2592	22.7132	21.3941	23.3564	22.8745	21.5937	21.8151	22.8985	22.0636	21.6362	21.712	21.4415	22.6058
Psat1g104560.1;Psat1g104560.2;Psat1g104560.3		Psat1g104560.1;Psat1g104560.2;Psat1g104560.3	936	Psat1g104560.1;Psat1g104560.2;Psat1g104560.3	23.5605	23.1063	23.2306	23.5885	22.9121	22.7082	22.7268	23.0583	22.227	22.6366	22.732	22.4611	23.1051	23.3675	23.2134	23.1545	22.9313	20.6893	23.0964	23.5252	23.2894	21.5931	22.4763	22.7449	22.3914	23.185	21.9498	22.8809	23.987	24.2748	23.5859	23.5916	23.3827	23.2538	23.9248	23.6161	22.9799	23.0094	22.9837	23.1841	23.439	23.5189	23.506	23.342	23.5735
Psat1g106000.1;Psat1g106000.2;Psat3g195440.1		Psat1g106000.1;Psat1g106000.2	939	Psat1g106000.1;Psat1g106000.2	22.0757	21.5685	22.059	22.3995	21.4949	21.3216	21.0374	21.9614	22.7279	21.8413	21.8882	22.082	22.3671	21.5498	21.6876	21.9008	22.0568	23.3864	22.821	22.9431	21.9712	22.2175	21.8855	22.3071	21.9273	21.972	21.8383	22.1668	21.7228	22.3632	21.69	22.0083	22.5082	22.3239	22.9025	23.5229	22.1062	21.5986	21.8308	22.0655	21.9901	21.4628	22.0079	21.9204	21.6749
Psat1g106760.1		Psat1g106760.1	940	Psat1g106760.1	22.4982	21.8227	22.7187	21.7506	21.3519	21.1746	21.2286	22.2898	21.7402	21.3611	21.6432	22.6639	21.9138	22.1351	21.3048	21.8139	21.7926	21.9348	22.8468	23.1578	21.6713	21.8654	22.1605	22.0978	21.7867	22.2955	22.7157	22.1931	22.5946	22.4069	22.0104	22.4252	22.9351	22.7152	23.5097	22.6029	21.5492	22.0295	21.8894	21.7228	21.302	22.1072	21.8946	21.8774	21.9197
Psat1g109120.1;Psat6g189120.1		Psat1g109120.1	943	Psat1g109120.1	21.9431	22.1404	22.0794	21.7656	21.6278	21.9242	20.6747	22.2784	23.0338	22.3116	20.998	21.7231	19.8298	23.1104	21.1299	21.2113	26.6782	25.9498	27.3923	26.4236	22.0823	22.6329	22.4377	20.927	21.6285	22.66	22.54	21.0647	21.9002	22.3772	22.1106	22.2166	26.4943	26.7144	24.2017	26.0472	22.4791	21.1342	21.1704	22.6161	22.8744	22.1091	19.5724	21.7491	22.3378
Psat1g109280.1		Psat1g109280.1	944	Psat1g109280.1	22.1011	21.8984	21.4975	21.9955	22.4079	21.9701	22.0413	22.5459	22.7523	22.1647	22.3143	22.3619	22.1409	22.6081	22.2434	22.0933	22.0226	22.3397	23.1955	22.1267	21.8215	21.569	21.8844	21.371	21.6981	21.6707	21.8968	21.6087	21.6143	22.5522	21.7121	21.8365	23.201	23.4227	22.0405	22.9228	22.0715	22.6137	22.8597	21.9038	22.2396	22.3481	22.0246	21.6828	22.2956
Psat1g109840.2;Psat1g109840.1		Psat1g109840.2;Psat1g109840.1	945	Psat1g109840.2;Psat1g109840.1	23.9652	24.0429	24.0462	23.8278	23.2804	23.5114	23.1449	22.6419	24.1334	24.8265	25.0929	24.9669	24.7659	24.2212	24.1978	24.2762	23.214	22.6526	22.083	21.6024	23.2767	23.6861	23.4636	23.497	25.2289	25.2195	25.1806	25.5863	24.5992	24.6507	24.7341	24.3233	23.5946	22.8486	22.5131	22.2181	23.8709	23.9593	24.2104	23.8067	24.046	23.9523	23.924	23.4165	23.6249
Psat1g111360.1		Psat1g111360.1	948	Psat1g111360.1	21.9989	21.6005	21.4638	22.1952	23.2073	21.6912	21.1737	21.5636	22.8194	22.2032	21.6941	22.3086	21.4835	21.8253	21.7484	21.7145	22.817	21.1201	23.3961	23.2862	21.5847	21.559	21.9807	22.0877	21.3036	21.5907	21.9394	21.6096	22.1094	20.9479	21.6959	22.4258	23.1665	22.1436	22.7764	22.9847	22.8653	22.3224	22.1438	21.9374	21.9913	22.2976	21.5161	22.8858	22.3698
Psat1g111760.1;Psat1g111760.2		Psat1g111760.1;Psat1g111760.2	949	Psat1g111760.1;Psat1g111760.2	23.7222	22.2653	21.7889	23.843	22.1309	22.2685	23.2555	21.7561	24.6146	22.1859	23.6904	23.3162	24.0266	23.8062	23.9437	24.0178	22.8719	22.93	22.7871	22.6618	23.4789	24.0115	22.0382	23.2095	23.7861	23.8575	23.7576	23.6563	24.2047	24.0696	24.1799	24.026	23.181	21.0357	22.3738	22.0323	23.9073	24.0907	23.7833	22.6475	23.4212	23.6112	23.7437	23.7525	22.1183
Psat1g111880.1;Psat1g111880.2;Psat6g112360.1		Psat1g111880.1;Psat1g111880.2	950	Psat1g111880.1;Psat1g111880.2	21.6723	22.4995	22.3044	22.4364	22.5714	21.2673	21.0775	22.5924	22.9859	22.5887	22.2067	21.5288	22.1639	22.1092	21.8615	22.3417	23.8305	22.7945	23.3723	21.8993	22.1159	21.8954	22.3494	22.484	22.4629	22.6955	23.3806	22.3811	22.5831	21.148	21.8303	21.6932	22.1311	22.0981	23.0733	22.6934	22.4263	22.9102	21.7513	21.5596	22.2778	22.0481	22.014	21.5942	21.9099
Psat1g111960.1		Psat1g111960.1	951	Psat1g111960.1	26.3404	26.3891	25.8358	26.5159	26.9062	26.6344	26.7385	26.8517	26.2668	25.7009	25.5411	25.4471	26.0023	26.024	25.8562	25.9176	21.2405	23.5066	24.8231	22.5405	26.7738	26.7745	26.9435	26.8955	26.0138	26.1087	25.5547	25.6437	26.0226	26.3518	25.9568	26.3117	25.8808	25.8338	26.4389	26.194	26.1741	26.2676	26.0671	26.1443	26.2154	26.212	26.6979	26.2382	26.5869
Psat1g114520.1;Psat4g201880.1		Psat1g114520.1	955	Psat1g114520.1	21.8898	23.3222	22.5481	22.2632	22.0547	22.2369	21.92	21.8118	22.1573	24.7524	24.8127	24.9642	24.0087	23.9096	24.0353	24.1806	21.8276	22.0853	23.7369	22.553	24.4345	21.1687	21.8351	21.8762	24.7832	24.7475	24.7533	25.117	24.5663	24.1817	24.4538	24.0476	22.268	22.9474	22.0611	22.9788	22.055	22.0023	22.2785	23.3376	23.5851	23.1618	22.004	22.1763	22.2972
Psat1g114800.1		Psat1g114800.1	956	Psat1g114800.1	23.8189	23.1145	23.6031	24.0114	25.052	23.1387	22.9398	22.4031	22.4493	25.2096	25.6821	25.112	24.0414	24.4071	22.0708	24.1401	24.561	25.0165	25.3309	25.0951	24.2568	22.7821	24.2772	23.3572	24.4638	24.6497	24.4504	24.7568	24.0789	23.8352	22.199	21.4857	22.9577	21.6596	23.3861	22.5243	22.0636	21.7083	21.4705	22.328	21.9086	22.4602	22.2115	24.7121	22.0754
Psat1g114840.2;Psat1g114840.1		Psat1g114840.2;Psat1g114840.1	957	Psat1g114840.2;Psat1g114840.1	25.7309	25.5556	25.69	25.7278	25.5531	25.9156	25.798	25.738	22.9758	25.9606	25.4188	25.8809	25.6057	25.5699	25.661	25.5425	25.3387	25.0352	25.0225	24.9135	25.6653	25.8694	25.8663	25.7214	26.0257	25.9239	25.7145	25.8118	25.9546	26.0135	25.8963	25.8753	24.8502	24.9295	24.5562	25.1253	25.8492	25.8469	25.9022	25.9425	25.5701	25.4506	25.5662	25.6356	25.5774
Psat1g114920.1;Psat1g115000.1;Psat1g015200.1;Psat0s3063g0040.1		Psat1g114920.1	958	Psat1g114920.1	23.9215	24.4831	24.4231	23.3534	23.1983	23.2603	22.8118	22.1209	22.5422	21.9662	22.7472	21.5286	21.6765	21.271	21.8919	21.6496	21.5459	22.8131	23.0949	21.416	24.2736	24.2271	23.3969	24.3846	21.7236	21.2237	23.0593	21.7777	21.4736	22.3748	22.4345	21.6392	23.1994	21.4671	21.2237	23.0966	23.9958	23.493	23.8736	24.1941	22.7121	21.8837	24.0423	24.332	21.6769
Psat1g115120.1		Psat1g115120.1	959	Psat1g115120.1	21.3891	21.9908	22.7732	22.2835	22.2615	22.4875	21.9972	21.9722	22.1927	22.5881	22.4957	22.4993	21.7917	21.4497	22.5751	22.1908	22.4542	21.5289	23.413	21.5919	21.631	21.0513	22.668	22.3428	22.3729	22.2313	22.3234	22.6695	22.0402	21.9488	22.3445	22.2785	22.2076	22.6382	23.2803	22.5499	22.2408	21.825	21.7141	22.2773	22.7793	22.0417	21.8333	21.2177	22.6007
Psat1g115160.1		Psat1g115160.1	960	Psat1g115160.1	21.3547	21.7116	21.7986	22.0096	22.7978	22.2972	21.1929	21.8442	22.6731	22.29	21.9989	22.3523	21.5578	21.9684	21.8872	21.8511	22.6699	21.672	22.9904	22.6134	21.1358	22.595	22.1822	21.8457	22.4579	22.1638	22.5239	22.7201	22.1931	21.8751	22.2605	21.7284	23.5559	22.1292	22.4353	22.9659	21.5265	22.0144	21.7325	21.5491	21.2843	22.6168	21.8222	21.5324	22.0384
Psat1g118280.1;Psat1g118280.2		Psat1g118280.1;Psat1g118280.2	964	Psat1g118280.1;Psat1g118280.2	22.8291	21.5451	21.9256	23.0271	22.8297	22.1246	21.2521	20.8714	21.5151	22.4973	22.1704	22.2241	22.0497	21.5278	21.3974	21.746	21.6524	22.0786	22.0971	22.1426	20.7846	20.9812	21.9513	20.8839	21.1917	22.7239	22.1377	21.7618	21.5576	20.5342	21.7798	22.5318	24.3276	22.6785	22.4345	22.0789	22.3282	22.7624	22.6998	21.7629	22.5625	22.1498	21.4539	21.3094	21.7217
Psat1g120560.1		Psat1g120560.1	965	Psat1g120560.1	24.6747	24.4309	24.4549	24.7382	24.3763	24.6922	24.2865	24.5369	22.4488	24.2368	24.0379	24.0091	24.2756	24.3008	24.2235	24.2863	23.7062	23.6875	24.0189	22.2358	24.656	24.552	24.6745	24.6085	24.2785	24.1723	24.0064	23.8615	24.3438	24.2965	24.3282	24.1765	23.4875	23.023	22.6516	22.1612	24.7603	24.6845	24.8239	24.7053	24.4404	24.6755	24.6262	24.7045	24.6925
Psat1g120720.1		Psat1g120720.1	966	Psat1g120720.1	25.7287	26.7275	22.0901	26.2992	27.1494	26.9905	27.3572	27.2187	22.2994	21.7509	26.5222	21.8968	21.8912	25.7677	25.9636	25.8702	26.66	21.7875	22.2765	26.57	26.7041	22.4582	27.0466	26.9614	25.6833	26.117	26.111	25.8444	26.3864	26.0988	26.552	26.2688	23.0357	22.4376	22.9643	22.7205	22.6022	26.879	27.1982	26.7717	26.1196	26.2848	26.0922	26.3841	21.6705
Psat1g121400.1		Psat1g121400.1	968	Psat1g121400.1	24.2116	23.841	23.6471	24.6605	24.438	24.3019	24.5692	24.8345	22.1496	22.338	22.281	21.3522	22.1574	24.2211	24.4822	23.4849	24.65	24.932	24.681	25.1772	24.5203	24.3385	24.6052	24.582	24.084	24.1213	23.3414	22.9797	23.9216	23.7866	24.004	24.3053	24.7468	24.1131	24.5673	24.3705	23.6505	23.5086	23.5308	23.9038	24.2556	24.3692	23.8948	24.5133	24.6081
Psat1g121840.1		Psat1g121840.1	970	Psat1g121840.1	24.6092	24.6992	24.524	24.7243	24.2207	24.6927	24.3849	24.6289	23.132	24.6262	24.4407	24.3523	24.4639	24.3616	24.3264	24.3454	23.2241	22.9207	23.4697	22.9428	24.4848	24.7352	24.5374	24.5285	24.1171	24.2691	24.0959	24.1126	24.5522	24.6306	24.6388	24.7775	23.6366	21.6424	22.3328	22.511	25.0258	24.9148	25.0118	24.8659	24.6674	24.7627	24.7268	24.7152	24.6392
Psat1g121920.1		Psat1g121920.1	971	Psat1g121920.1	25.3925	25.5611	25.5029	25.1751	24.8609	24.926	25.148	24.8251	24.9292	24.7962	25.4932	25.586	25.4911	25.2074	25.3053	25.4144	23.6329	23.3137	24.2495	23.9226	24.9544	25.5893	24.9714	25.1781	25.0476	25.0558	25.1475	25.1292	25.1296	25.1563	25.024	25.1357	23.7483	22.3618	23.0826	23.6296	25.3511	25.4692	25.243	25.4032	25.3991	25.1574	25.4899	25.2527	25.144
Psat1g122280.1		Psat1g122280.1	972	Psat1g122280.1	22.6169	22.8363	22.2231	22.8608	26.2463	25.2142	25.0287	26.0793	22.2132	22.6677	21.6121	21.7259	22.6156	22.5264	22.7306	22.2021	29.0674	29.8987	29.667	28.9746	24.6426	23.3123	24.8365	24.6684	21.6331	22.9263	21.57	21.3193	22.5222	21.512	22.0192	22.0707	28.9431	29.1514	28.6147	28.4863	22.5615	22.5363	22.3832	22.6797	22.0867	21.9881	21.8163	22.0594	25.1372
Psat1g122920.1;Psat6g203240.1		Psat1g122920.1	973	Psat1g122920.1	23.3589	23.3006	23.8271	23.3016	21.9718	22.8315	22.8851	22.7626	24.1672	24.6193	24.6968	24.6234	24.0437	23.9079	23.8205	24.003	20.9013	22.6087	23.0167	20.4578	23.0559	23.1691	23.1316	23.179	24.6254	24.6383	24.81	24.9115	24.0975	24.014	24.0321	24.0058	22.1424	23.7237	23.0052	23.9094	23.479	23.4156	23.867	23.2486	23.4821	23.4415	23.3663	23.3458	22.6395
Psat1g123200.1;Psat2g043920.1		Psat1g123200.1	975	Psat1g123200.1	23.2463	22.9676	23.2634	22.96	21.5229	22.5871	21.3276	23.7276	21.9511	22.0811	22.0876	23.0914	21.3649	22.6084	22.6335	21.876	23.0442	20.9371	23.0716	22.6677	22.8946	23.122	22.4782	23.0837	22.8266	22.318	21.1374	21.2629	22.2847	22.2879	22.3848	22.2523	22.2981	22.5638	22.0889	23.1669	24.0133	23.9398	23.838	23.3312	21.3955	22.508	22.2648	21.2089	21.3905
Psat1g124800.4;Psat1g124800.2;Psat1g124800.3;Psat1g124800.1;Psat0s1042g0080.1		Psat1g124800.4;Psat1g124800.2;Psat1g124800.3;Psat1g124800.1	978	Psat1g124800.4;Psat1g124800.2;Psat1g124800.3;Psat1g124800.1	22.0117	22.6715	21.8913	22.3376	21.6929	22.007	21.7255	21.8771	22.7289	23.0029	21.4289	22.2994	22.2031	21.4741	21.6285	21.3735	22.3802	21.9894	22.2576	23.0882	21.432	21.5074	21.7264	21.8325	22.0613	21.5871	21.7247	22.2532	21.7568	22.2054	21.0905	22.064	22.6225	22.997	22.6822	23.6773	21.5945	22.6179	21.7963	22.5809	22.2744	22.7128	22.006	21.3397	22.1094
Psat1g126640.1;Psat1g126680.1		Psat1g126640.1	979	Psat1g126640.1	21.8647	21.0448	21.458	23.1756	22.4522	22.2507	22.3515	22.4313	22.2747	21.7353	22.3872	21.7041	22.0989	22.0604	21.4019	20.9943	22.1574	22.2513	22.4232	22.305	21.9848	21.8832	22.1346	21.7513	21.3308	21.9807	22.6029	23.0213	22.6073	21.8417	22.3495	21.5317	23.2847	22.0113	22.632	22.4574	22.4404	21.7533	22.5121	22.5226	22.6445	21.4259	21.8447	22.1922	21.3924
Psat1g127120.1		Psat1g127120.1	980	Psat1g127120.1	25.1655	24.9131	25.1197	25.0451	24.2254	24.098	24.3318	23.7131	25.7412	24.5075	25.2009	24.345	25.4056	25.0169	25.2519	25.1867	22.9604	23.6313	22.0299	23.0774	24.0734	23.8484	23.0405	23.5058	24.2412	24.3912	24.4079	24.8554	24.2745	23.9804	24.3596	23.8027	22.5246	23.2628	22.4853	23.9191	24.3218	24.2857	24.2173	24.2303	25.0492	25.1305	24.8991	24.9788	24.1867
Psat1g127560.1		Psat1g127560.1	982	Psat1g127560.1	21.9492	22.1418	22.2277	21.4594	22.1872	22.5906	22.0346	21.7932	22.1534	23.567	22.0645	21.9629	23.7214	23.2154	22.7342	23.791	22.3285	22.6505	22.6827	22.3057	22.1912	21.7433	22.6874	22.655	21.91	22.5053	21.9258	21.8027	21.7639	22.0271	21.8292	22.1801	23.1644	22.9451	22.1097	22.9945	22.5827	21.416	21.6727	22.3783	21.2898	22.1256	21.6265	22.3542	22.2132
Psat1g127640.1		Psat1g127640.1	983	Psat1g127640.1	22.4581	22.2499	21.8548	21.5105	22.3032	22.2975	21.0084	21.937	22.4011	21.958	22.197	22.2009	22.1043	21.6325	22.2238	22.2468	22.0324	21.8362	22.2308	22.7781	22.1591	22.4669	22.5291	22.2955	22.4396	22.0389	21.1308	21.4425	22.563	21.9826	22.4279	21.26	23.4545	23.0274	22.9203	23.2226	22.3484	21.9132	22.3491	22.3	22.0701	22.6604	21.5777	22.6503	21.4465
Psat1g128160.3;Psat1g128160.1;Psat1g128160.2;Psat0s3737g0120.1;Psat2g031080.1;Psat1g135520.1		Psat1g128160.3;Psat1g128160.1;Psat1g128160.2	984	Psat1g128160.3;Psat1g128160.1;Psat1g128160.2	26.2055	25.4657	25.769	25.9942	25.8709	25.5328	25.7214	25.5197	26.4577	25.8388	26.2633	25.7174	26.202	26.0163	25.9486	25.9846	26.4775	26.1541	26.1787	26.5484	25.8099	25.8368	25.7471	25.617	26.2674	26.2509	25.9255	26.8503	26.2112	26.1454	26.1662	26.0161	26.0511	26.2891	25.8589	25.9885	25.969	25.895	25.8764	25.9715	25.854	26.0667	25.9566	26.1702	25.4094
Psat1g128600.1;Psat1g127040.1		Psat1g128600.1;Psat1g127040.1	985	Psat1g128600.1;Psat1g127040.1	24.0532	22.0155	24.2161	24.1278	22.1984	24.1504	21.5944	21.4508	21.3295	21.0672	22.4257	22.2718	20.87	22.4523	21.7566	21.2018	22.5686	23.2707	22.0836	21.3957	23.5527	22.5424	23.5536	23.9776	23.1911	21.9758	21.6116	21.8284	21.1718	22.4181	21.1638	21.5426	23.2328	21.5866	22.2247	22.4909	21.6259	22.9654	24.0306	22.1582	22.7956	21.9679	21.1365	21.4301	22.0487
Psat1g130800.1		Psat1g130800.1	987	Psat1g130800.1	21.6503	20.9029	21.4287	22.0896	22.4098	21.3807	21.9394	22.6444	21.7306	22.2828	22.2553	21.5443	21.7323	21.1863	21.5961	20.8962	22.5225	22.0512	22.155	22.7792	21.7347	21.9031	22.0517	21.4785	22.5691	22.0201	22.0757	22.1898	22.8916	21.7181	22.1419	21.3696	22.8881	22.8038	22.3449	22.9944	23.0335	22.2709	21.3214	21.5269	21.0473	21.759	22.0219	21.5622	22.7498
Psat1g131000.1		Psat1g131000.1	988	Psat1g131000.1	21.9922	22.3627	22.3057	21.3588	26.3433	21.6598	23.9965	24.6241	22.279	21.475	22.0952	22.7834	20.9113	21.9095	21.3038	21.9673	30.0401	30.234	29.8273	31.29	22.0087	22.3021	22.0189	21.0733	22.3382	21.6836	21.7999	21.7568	22.0295	21.8681	20.7863	21.9637	29.4278	30.0173	29.5675	29.1665	21.8002	22.8453	21.6897	23.2535	22.4377	23.0138	21.7256	22.3769	21.7519
Psat1g132280.1;Psat2g047360.1		Psat1g132280.1	991	Psat1g132280.1	27.99	28.1208	28.1227	28.0733	28.1574	28.2135	28.1777	28.3634	27.8569	27.9768	27.9403	27.971	27.9944	27.8599	27.8579	27.8966	28.2197	28.1892	28.0217	27.9266	27.9427	28.1387	28.0649	28.2281	28.1915	28.0865	28.1732	27.9975	28.0864	28.0108	28.0676	27.9582	27.8591	27.8479	27.764	27.7217	27.9734	27.9917	28.211	28.0735	27.8746	27.786	27.9205	28.0038	28.0163
Psat1g132440.1;Psat1g132320.1		Psat1g132440.1;Psat1g132320.1	992	Psat1g132440.1;Psat1g132320.1	22.2364	21.681	21.833	24.0213	22.0594	21.5639	24.1865	21.8713	23.9161	22.8252	22.4134	22.334	22.9047	22.8477	22.1596	20.8808	21.8522	21.9072	22.8898	22.9694	20.9312	22.5841	21.9523	21.442	24.2874	24.4556	24.0768	24.4804	24.3922	21.7495	23.9347	23.9464	21.9744	23.3136	24.0073	23.2838	21.2026	22.5915	22.3399	22.4417	22.2328	21.582	22.4969	21.8263	22.0337
Psat1g132720.1		Psat1g132720.1	994	Psat1g132720.1	21.6872	22.3724	22.0273	21.8887	21.5393	21.5368	22.2474	22.4469	22.6276	21.7023	21.6558	21.5968	21.1155	22.4551	21.2046	22.2982	22.9402	21.1698	22.8441	22.7782	22.3325	21.3038	22.1482	21.831	22.3625	22.6807	22.7436	21.5869	21.0043	22.0178	22.4478	21.3241	23.6005	23.3238	22.1113	22.7979	22.4705	21.8622	21.7879	22.5863	21.8256	22.2732	20.6541	22.226	22.2266
Psat1g134280.1;Psat1g134280.3;Psat1g134280.2;Psat7g020000.1		Psat1g134280.1;Psat1g134280.3;Psat1g134280.2	995	Psat1g134280.1;Psat1g134280.3;Psat1g134280.2	22.5752	22.5302	22.4282	22.7823	22.6311	22.7831	22.8517	23.1566	21.7958	22.6347	22.711	22.3899	23.3684	22.8122	22.8945	22.8577	22.3439	21.9705	23.3259	23.4046	22.5626	22.6552	22.8581	22.5962	23.0736	22.9408	23.1368	22.7328	22.6994	23.0652	22.6544	22.9487	21.6864	22.1028	22.7187	22.6585	22.6517	22.4965	22.405	22.5012	22.4288	22.4256	22.2977	22.0604	22.2926
Psat1g134480.1		Psat1g134480.1	996	Psat1g134480.1	22.8108	22.78	23.2079	22.7674	22.5676	21.5052	22.8653	22.3231	21.9588	23.0417	22.6956	22.7003	23.0009	22.9151	23.3632	22.6464	21.5303	21.6849	22.0229	21.5717	21.6356	22.4207	21.2178	21.3448	23.0992	23.2226	22.9303	23.6004	23.3162	23.3222	23.3855	23.06	22.3012	23.0487	23.4008	22.9671	23.5032	23.3685	23.4242	23.2797	23.7172	23.218	21.8363	21.8407	21.8387
Psat1g134760.1;Psat7g011720.1;Psat1g202480.1;Psat3g139560.1;Psat0s2110g0080.1		Psat1g134760.1	997	Psat1g134760.1	25.7421	25.8424	25.6672	25.6541	26.2509	26.2951	26.2784	26.3389	23.7158	25.5455	25.8647	25.646	25.3945	25.3413	25.1896	25.5974	27.9704	28.2533	28.7692	28.3205	25.8157	25.8468	26.1287	26.3557	24.791	25.0304	24.4656	24.5034	25.2803	25.2265	25.3269	25.0673	28.6389	28.7195	28.6388	28.7153	25.8802	25.8288	26.2056	25.9544	25.6279	25.5943	25.9781	26.0511	26.8236
Psat1g134840.1		Psat1g134840.1	998	Psat1g134840.1	22.283	22.368	22.3186	20.5811	21.1678	21.1568	21.8557	22.2884	22.307	22.4743	21.77	23.2916	22.8251	21.9425	22.1356	22.0292	23.629	23.7308	23.7661	23.895	22.1302	21.3249	22.4837	21.5807	21.2966	22.6531	22.0864	21.7391	21.7311	22.9265	21.971	21.4124	23.379	23.3533	23.2549	23.3667	21.922	22.275	21.4911	21.8983	22.5003	21.9451	21.9632	22.7968	21.2883
Psat1g135040.1		Psat1g135040.1	999	Psat1g135040.1	23.6611	23.7776	23.2276	23.3111	23.5297	23.6403	23.8344	23.2594	21.8315	22.5255	22.2636	22.4867	23.3373	23.2115	23.3794	23.5144	22.8193	22.1804	22.6841	22.185	23.9431	24.1284	23.9497	24.3266	23.3232	23.4427	23.2755	23.2441	23.2601	23.0985	23.5523	23.494	23.3657	23.8376	23.3388	23.1936	24.0166	23.7487	23.5942	23.6737	23.9519	24.0172	23.9881	24.126	24.2701
Psat1g135800.1		Psat1g135800.1	1000	Psat1g135800.1	25.4993	25.9327	25.4929	25.7845	26.1919	25.9942	26.1034	26.3053	25.0115	25.0772	25.1585	24.9815	24.0161	25.5859	25.4813	25.6747	25.1851	24.461	24.7243	25.2334	25.8429	25.8358	25.7931	25.8225	26.1367	26.1455	25.9578	25.8208	25.5978	25.5918	25.5416	25.316	25.3128	24.9647	25.6018	26.0202	24.9183	25.1126	25.2507	25.2433	25.2751	25.5341	25.5351	25.343	25.8156
Psat1g137640.5;Psat1g137640.2;Psat1g137640.1;Psat1g137640.4;Psat1g137640.3		Psat1g137640.5;Psat1g137640.2;Psat1g137640.1;Psat1g137640.4;Psat1g137640.3	1001	Psat1g137640.5;Psat1g137640.2;Psat1g137640.1;Psat1g137640.4;Psat1g137640.3	21.2983	21.9907	22.1926	21.6255	21.981	21.6132	22.0205	22.6078	22.5707	22.6608	22.0546	21.8621	21.2215	22.0061	22.3311	22.1419	22.3364	21.4497	21.805	22.8424	22.5243	22.3784	21.8477	21.4373	21.9072	22.4026	22.1658	22.1124	21.9518	22.166	22.3104	21.928	23.5403	21.2856	23.142	23.022	22.3854	23.1855	22.3785	21.6633	22.167	22.1523	22.5651	21.6942	21.9985
Psat1g137760.1		Psat1g137760.1	1002	Psat1g137760.1	24.0385	23.8792	24.1665	24.2572	24.3454	24.479	24.4527	24.5863	23.3415	24.4847	24.1966	24.1248	24.078	24.1273	24.0867	24.0972	23.0104	23.3138	23.1529	22.6797	24.2425	24.2804	24.603	24.3714	23.1698	23.6162	23.5588	23.6531	24.139	24.142	23.9312	24.1377	22.0982	22.4145	22.8154	22.6732	23.9115	24.067	24.301	23.1417	24.3436	24.0058	24.1127	24.1341	24.0279
Psat1g139240.1		Psat1g139240.1	1005	Psat1g139240.1	24.6822	24.836	24.8618	24.4107	23.0479	23.6649	23.4026	23.3067	22.3954	23.72	24.0367	23.7777	24.3203	24.4161	24.3645	24.2813	21.8768	21.7461	22.8965	23.9728	23.5851	23.6194	23.2723	23.6982	24.2424	24.1465	24.3058	23.688	24.1926	24.3725	24.3945	24.2484	22.741	23.6512	21.4355	22.2162	24.7218	24.6726	24.7678	24.4527	24.4614	24.3817	24.1446	24.2694	23.7901
Psat1g139440.1		Psat1g139440.1	1006	Psat1g139440.1	26.9139	26.9516	26.9771	27.0091	26.6457	26.8633	26.8109	26.9138	26.317	26.505	26.5707	26.7566	26.3082	27.0015	27.0304	27.1871	25.9829	26.0214	25.7066	25.9346	26.6901	26.7781	26.7497	26.7913	27.0367	27.1203	27.0783	26.3923	27.1003	27.0864	26.9244	26.8016	25.5004	25.7109	25.7316	25.697	26.3631	26.4689	26.558	26.4599	26.8037	26.7666	26.7636	26.7358	26.6312
Psat1g139760.1;Psat1g139760.3;Psat1g139760.4;Psat1g139760.2		Psat1g139760.1;Psat1g139760.3;Psat1g139760.4;Psat1g139760.2	1008	Psat1g139760.1;Psat1g139760.3;Psat1g139760.4;Psat1g139760.2	29.0063	29.0127	29.0687	28.5841	27.5984	28.0145	28.0169	27.3371	26.3973	26.967	27.2459	26.9355	27.8739	27.4973	27.7128	27.3917	24.8685	24.0636	23.2968	21.5831	28.5214	28.3624	27.9975	28.1108	25.5206	26.1023	25.5326	26.1192	26.8388	26.7488	26.533	26.7946	22.0728	22.6009	22.1083	22.7209	28.2757	27.966	28.012	28.0608	27.9271	28.1218	28.3014	28.5847	27.8812
Psat1g139960.1		Psat1g139960.1	1009	Psat1g139960.1	23.4658	23.3097	22.9839	23.314	22.4031	23.2117	23.0261	23.1348	22.4984	21.9936	23.5619	23.2281	23.0849	23.9203	23.5647	23.7824	22.4434	21.9137	22.335	23.5656	23.0518	22.6799	23.1171	23.1156	23.5382	23.6865	23.1087	22.8014	23.4307	23.389	23.2484	23.2139	22.9518	23.2678	23.0548	22.3198	22.9688	23.1535	23.0911	23.1011	22.697	22.8547	23.13	22.7462	22.7692
Psat1g140000.1		Psat1g140000.1	1010	Psat1g140000.1	22.5356	21.9315	21.8489	21.6897	21.9625	22.1037	20.7974	22.0479	22.6819	21.8023	22.4285	21.9072	21.3238	21.4313	21.9375	21.7483	20.8251	23.3183	22.2332	22.2376	21.6263	21.3377	21.4965	22.8144	23.1963	22.0839	22.0368	21.9849	22.9658	21.5779	21.8202	22.5586	21.912	22.2141	22.8619	22.5799	21.9461	21.5136	21.864	21.8942	21.4477	21.0739	22.2032	21.0005	22.4902
Psat1g140320.1		Psat1g140320.1	1012	Psat1g140320.1	22.5948	21.9798	22.3874	21.7274	22.1386	22.0802	21.8462	21.5615	22.1668	23.0404	22.5572	23.4571	22.2318	22.2966	22.0291	22.5408	22.6464	22.299	22.3005	21.9108	21.7253	22.5959	21.5169	21.6319	22.1275	22.029	22.1796	22.1441	21.6543	22.3201	21.4818	21.7941	22.3043	22.1272	22.7445	23.1368	21.9295	22.0406	23.1597	22.4293	22.169	22.0099	21.7991	22.8318	22.06
Psat1g140800.1;Psat1g140800.2		Psat1g140800.1;Psat1g140800.2	1014	Psat1g140800.1;Psat1g140800.2	22.8447	22.7007	22.4502	22.6879	22.0174	22.323	22.3799	22.6051	22.2504	22.4094	22.1669	22.0836	22.3975	22.3442	22.5398	22.3315	21.5921	22.4306	22.894	22.4753	22.8201	22.8374	22.915	22.4445	22.7186	22.9356	22.7722	22.2637	22.8001	22.8323	22.9674	22.6407	22.4149	21.7027	23.2831	22.0386	22.6304	22.4874	22.572	22.285	22.4415	22.4386	22.573	22.7185	21.6544
Psat1g140960.1;Psat1g140960.2;Psat5g196760.1		Psat1g140960.1;Psat1g140960.2	1015	Psat1g140960.1;Psat1g140960.2	23.4651	23.3038	23.3709	23.5354	23.3952	23.5076	23.9687	23.6806	23.2353	25.3126	25.3108	25.4085	24.3875	24.6612	24.6687	24.8079	22.5068	21.5906	21.4234	22.2701	23.6831	23.3768	23.8717	24.0171	24.9299	24.9047	24.944	25.2578	24.5582	24.4833	24.717	24.5609	22.3549	22.6446	22.3861	22.4365	23.5371	23.7784	23.5091	23.4958	24.1437	24.0822	23.6885	23.9085	22.5974
Psat1g141440.5;Psat1g141440.4;Psat1g141440.2;Psat1g141440.3;Psat1g141440.1;Psat1g141440.6;Psat1g141440.9;Psat1g141440.8;Psat1g141440.7;Psat1g141440.10		Psat1g141440.5;Psat1g141440.4;Psat1g141440.2;Psat1g141440.3;Psat1g141440.1;Psat1g141440.6;Psat1g141440.9;Psat1g141440.8;Psat1g141440.7;Psat1g141440.10	1018	Psat1g141440.5;Psat1g141440.4;Psat1g141440.2;Psat1g141440.3;Psat1g141440.1;Psat1g141440.6;Psat1g141440.9;Psat1g141440.8;Psat1g141440.7;Psat1g141440.10	21.4665	21.8879	21.898	22.6561	21.9161	22.358	22.4449	22.8418	22.0378	22.7815	21.5909	22.0082	22.0846	22.737	22.0328	22.3874	22.834	22.445	24.0369	23.6543	22.9017	22.6494	21.9028	22.9941	21.8988	21.707	22.3956	21.9642	22.5456	22.0013	21.8542	22.0885	22.483	22.8693	22.8961	23.2438	22.5485	23.2882	21.8929	22.2401	21.3408	21.9155	22.7237	22.6654	22.3201
Psat1g141960.1		Psat1g141960.1	1019	Psat1g141960.1	21.2091	21.4205	20.8147	22.5234	21.4798	22.5573	21.3548	22.9084	21.892	21.6925	21.4722	22.2522	21.4338	22.3832	22.0323	21.4103	21.9217	20.7513	21.3304	22.0744	22.3081	22.3184	21.5324	21.7967	21.6744	21.651	21.4486	22.0049	22.4075	21.6828	22.0176	21.8286	22.0128	23.6149	22.1402	23.6514	22.5459	21.9262	21.1701	21.5617	21.3219	21.9444	22.2121	21.935	22.0031
Psat1g142680.1		Psat1g142680.1	1020	Psat1g142680.1	24.6195	24.0313	24.3511	24.4377	24.3548	24.0908	24.6391	24.0843	22.9353	23.2659	23.5059	23.135	23.898	24.0419	24.435	23.894	24.2536	24.1813	24.4307	24.3398	24.4691	24.4335	24.624	24.6533	23.7644	23.6308	23.0066	23.6377	24.0573	23.9397	24.0774	24.0107	25.2645	25.1526	24.8912	25.2687	24.9094	24.7194	25.0778	24.7725	24.5845	24.7966	24.7773	25.0126	24.2614
Psat1g143040.3;Psat1g143040.1;Psat1g143040.4;Psat1g143040.2		Psat1g143040.3;Psat1g143040.1;Psat1g143040.4;Psat1g143040.2	1021	Psat1g143040.3;Psat1g143040.1;Psat1g143040.4;Psat1g143040.2	27.5645	27.7648	27.7011	27.6722	28.2215	27.9952	27.9738	28.2026	28.8452	28.2746	28.4244	28.1182	27.7755	27.8893	27.6818	27.7441	27.7034	27.8075	27.0579	27.2305	27.6982	27.7451	27.7158	27.6398	27.7626	27.8619	28.2268	28.0663	28.0717	27.8383	28.0445	27.8329	27.039	26.7862	27.0579	27.4321	27.6166	27.722	27.452	27.8267	27.5205	27.5694	27.4681	27.2993	27.843
Psat1g143200.1;Psat7g261120.1		Psat1g143200.1	1022	Psat1g143200.1	22.7348	22.2616	22.5629	22.237	22.3986	22.2935	22.2091	21.8865	20.8574	22.2113	22.4524	22.0182	22.2953	22.4993	22.0774	22.4721	22.4522	22.6689	21.4182	21.3853	22.4999	22.7561	22.1867	22.6315	22.9475	23.1097	22.9224	23.0926	23.0753	23.106	23.0825	23.0098	22.4241	21.7968	22.9351	22.8033	23.0388	22.9774	22.6797	22.6035	22.4043	22.3453	22.2872	22.5246	22.8631
Psat1g145840.4;Psat1g145840.3;Psat1g145840.2;Psat1g145840.1		Psat1g145840.4;Psat1g145840.3;Psat1g145840.2;Psat1g145840.1	1027	Psat1g145840.4;Psat1g145840.3;Psat1g145840.2;Psat1g145840.1	22.5887	22.1439	22.3336	22.7064	22.151	21.9162	21.8635	22.3277	22.9158	22.67	22.3342	22.0769	22.4849	21.7951	22.5159	22.4774	22.4977	22.8043	21.0225	22.1261	22.9284	22.2207	21.7436	22.7037	22.6602	21.744	22.7781	21.98	22.106	22.9153	22.0433	21.5318	24.5827	23.3382	22.5439	22.5037	22.5139	22.6931	21.9881	22.4586	21.8373	21.5589	22.4941	21.9519	22.3641
Psat1g145920.2;Psat1g145920.1		Psat1g145920.2;Psat1g145920.1	1028	Psat1g145920.2;Psat1g145920.1	24.4799	24.4774	24.247	24.1911	24.1134	24.1922	24.2227	24.3801	22.267	22.265	22.7974	22.2113	23.5868	23.4895	23.7585	23.5152	23.4052	24.1396	23.2135	23.6248	24.3264	24.2998	24.2775	24.5395	23.7004	23.6937	23.6991	23.4695	23.8288	23.7539	23.331	23.2821	23.8226	22.7992	23.4767	23.0842	24.0768	23.867	23.6863	23.1845	24.2879	24.1342	24.1853	24.4061	24.3391
Psat1g146160.1		Psat1g146160.1	1029	Psat1g146160.1	24.3266	24.1005	23.9093	24.3491	24.1562	24.4334	24.1987	24.1126	23.1796	23.5868	23.8682	22.7369	24.2659	23.8463	24.0552	23.9237	24.7865	24.2142	24.2999	24.3397	24.0694	24.0026	24.1097	24.0848	24.313	24.0081	23.6592	24.4821	23.7843	23.6765	23.6242	23.8591	24.5535	24.2074	23.1975	24.218	24.2121	24.2052	24.1464	24.1632	24.1816	24.1388	24.3016	24.1697	23.9134
Psat1g146720.1;Psat1g146720.2;Psat6g228560.1		Psat1g146720.1;Psat1g146720.2	1031	Psat1g146720.1;Psat1g146720.2	24.8736	24.8118	24.9607	24.9398	22.9512	24.0724	24.2396	24.1878	24.5877	25.0718	24.682	24.6239	24.8157	24.4995	24.3728	24.794	21.8468	21.1459	23.5793	21.5127	24.0388	24.443	24.2831	24.3791	23.8023	24.3711	23.8336	23.7172	24.2712	24.1139	24.1606	24.1758	23.3796	22.052	22.3891	23.3694	24.0868	24.0732	24.2479	24.3468	23.9834	24.3445	24.3713	24.6462	23.9951
Psat1g146840.1;Psat1g146840.2		Psat1g146840.1;Psat1g146840.2	1032	Psat1g146840.1;Psat1g146840.2	25.1286	24.7283	24.8611	25.1713	24.6699	25.0441	25.0128	25.0016	25.2163	25.6707	25.5961	25.4906	25.4163	25.1883	25.0729	25.2257	24.6572	23.414	24.3941	23.5089	24.977	25.2242	25.0446	25.0709	25.5784	25.5383	25.2366	25.4252	25.4255	25.3936	25.4763	25.2378	24.2741	23.8648	24.0618	22.9825	25.0825	24.9968	25.1695	25.2248	25.0562	24.9924	25.1653	25.1816	24.9065
Psat1g147680.1		Psat1g147680.1	1034	Psat1g147680.1	24.3088	24.3871	23.9274	22.9703	22.7638	23.6439	23.2998	23.6278	23.0447	23.6011	22.5625	21.9741	21.4956	23.8757	24.2572	24.2383	23.4169	23.9358	22.4778	24.2514	24.085	24.46	23.868	23.7206	23.4359	23.585	23.9194	21.9484	23.2816	23.0153	22.2285	23.2241	23.3806	23.0814	23.2646	23.982	23.6325	23.7397	22.9734	22.5545	24.4543	24.1475	23.9812	23.8001	23.2959
Psat1g149440.1;Psat1g149440.2;Psat1g149440.3		Psat1g149440.1;Psat1g149440.2;Psat1g149440.3	1035	Psat1g149440.1;Psat1g149440.2;Psat1g149440.3	20.8678	21.619	21.9374	22.2212	21.8683	22.4782	21.8824	22.4562	22.181	22.181	22.1023	23.3199	21.0404	21.74	21.9117	21.4857	21.3856	22.4521	22.8292	22.9207	21.7658	22.044	21.5852	22.0603	22.4281	22.3404	21.5593	22.0355	22.2936	22.2628	21.4589	21.2706	22.63	23.3491	23.7312	24.6189	21.1565	21.8012	23.1538	22.3809	23.2351	21.5849	22.1267	22.213	21.3527
Psat1g149480.1		Psat1g149480.1	1036	Psat1g149480.1	23.9635	23.9795	23.998	23.876	23.792	23.9638	24.1497	24.1429	23.7858	24.2081	24.1558	24.3649	24.1173	24.4843	24.4191	24.587	24.6104	23.9412	22.8122	23.3276	23.812	24.2522	24.3095	24.1598	24.8516	24.7505	24.9192	24.7253	24.553	24.4327	24.513	24.1783	22.1935	22.4241	22.949	22.7507	23.9111	24.0099	24.0061	23.9728	23.9284	24.0674	23.7465	23.8457	23.5957
Psat1g149880.2;Psat1g149880.1;Psat5g106520.1		Psat1g149880.2;Psat1g149880.1	1037	Psat1g149880.2;Psat1g149880.1	21.8808	22.8207	22.5532	22.2744	22.8884	22.2552	21.7743	22.7736	22.9866	22.75	22.2321	22.6024	22.6609	22.1767	22.1765	21.3402	22.686	22.1773	22.1724	22.7159	21.3144	22.2212	21.5148	21.7796	21.9601	22.5305	21.52	21.5408	22.0293	21.1778	20.6705	22.2412	22.5492	22.8339	22.4243	22.5282	21.5985	21.2832	22.8779	23.0047	21.2464	20.8967	22.141	21.5585	22.9085
Psat1g149960.1;Psat6g061600.1		Psat1g149960.1	1038	Psat1g149960.1	24.5695	24.8559	24.7498	24.4516	22.8894	23.5181	22.9976	23.3017	23.0559	21.9212	21.8157	21.6119	23.0094	21.8701	22.4515	21.978	22.1813	21.849	22.9272	22.6151	24.2107	24.1071	23.4741	23.8991	21.5158	21.6075	22.4028	22.277	22.0663	22.1083	20.9441	22.5158	22.3914	23.6268	23.1313	23.0317	24.6701	24.0972	24.0104	24.2536	21.981	24.0493	24.6556	24.8048	24.2308
Psat1g150000.1;Psat1g066920.1		Psat1g150000.1	1039	Psat1g150000.1	24.3108	24.0411	24.2757	23.9865	23.8283	24.3221	23.2818	22.1679	21.3627	22.7583	22.8264	22.7775	24.277	23.8395	24.321	23.7275	22.0951	21.2239	22.7588	21.8251	24.3076	24.8783	24.2303	24.0001	21.6424	22.1501	21.8979	22.3207	23.0511	23.0061	23.7525	23.5312	23.369	23.111	23.4403	22.2066	24.7372	24.6013	25.2223	24.8482	24.2299	24.2929	24.0687	23.8404	23.2582
Psat1g150320.1		Psat1g150320.1	1041	Psat1g150320.1	23.2328	23.8108	23.1127	23.3367	23.271	23.2799	23.0671	22.6848	23.0434	23.4428	23.521	23.5377	22.8674	23.4649	23.6427	23.5544	23.3859	23.3091	23.5447	22.4239	23.5792	23.2396	23.6311	23.4536	22.9627	23.1744	22.7925	23.3346	23.1384	23.2063	23.265	23.3354	22.0447	21.2944	23.3435	24.1782	23.3958	23.3088	23.7081	23.5876	23.45	23.192	23.2679	23.4161	22.6655
Psat1g150920.1		Psat1g150920.1	1042	Psat1g150920.1	22.0404	22.4362	22.3655	22.4211	22.4298	22.1197	22.4165	22.4145	23.3606	22.4624	21.7965	22.1331	22.3228	22.1245	22.3992	21.8519	21.9591	22.6156	22.759	21.5607	22.1332	21.9745	21.4236	21.8605	22.4366	21.9476	21.9851	23.2771	21.9943	22.2016	21.8777	21.7158	21.4916	23.3566	22.2946	21.95	22.7153	22.3577	22.8479	21.5847	22.4849	22.7193	21.9137	21.6942	22.4777
Psat1g151920.1		Psat1g151920.1	1044	Psat1g151920.1	22.3041	22.4553	22.5515	22.1423	22.583	22.2122	22.0102	21.814	22.448	23.334	23.3761	22.9593	22.3529	22.4454	22.2673	22.1005	23.4881	23.2199	22.7962	22.4327	21.9978	22.4072	21.961	22.2343	22.534	22.6425	22.6432	22.35	22.6142	22.7135	23.1004	22.5789	22.6669	22.4626	23.6083	22.4742	21.8554	21.612	21.5711	22.4609	22.2044	22.1805	22.1973	21.5362	21.4543
Psat1g152360.1		Psat1g152360.1	1046	Psat1g152360.1	21.9819	21.4733	22.5475	22.1127	22.5841	22.1271	21.105	21.1521	22.5456	21.9424	21.2041	22.8599	21.6272	22.0929	21.9378	22.5253	22.2694	21.8441	23.1722	22.0884	21.7594	22.3013	21.518	22.0945	21.5669	21.9265	21.9338	21.7974	21.9137	21.947	21.7285	21.449	22.1821	23.52	23.7573	22.6844	21.318	21.8923	22.3965	22.2396	21.6079	21.6348	22.2109	21.9052	20.8736
Psat1g153440.1		Psat1g153440.1	1048	Psat1g153440.1	22.792	20.9121	22.9483	23.0558	22.1661	22.4322	21.2592	21.7353	21.4732	22.4754	21.5672	21.7994	22.239	22.8632	22.2562	22.5546	22.0126	22.2779	22.6995	21.8772	22.13	21.4295	22.0857	21.5312	22.5961	22.7077	21.97	21.8441	22.8508	22.3927	22.9422	22.1212	23.0139	22.2717	22.6575	23.0862	23.7957	22.2656	22.6145	22.2711	21.8987	22.6717	21.7445	22.6227	22.5515
Psat1g153760.1;Psat1g153760.2;Psat2g159360.1		Psat1g153760.1;Psat1g153760.2;Psat2g159360.1	1049	Psat1g153760.1;Psat1g153760.2;Psat2g159360.1	26.0398	26.5786	26.3752	25.9992	25.9642	25.5458	26.1082	25.9571	26.8927	27.3997	27.4303	27.5568	26.7432	26.6524	26.3883	26.8167	25.2	25.7316	24.6969	25.7151	25.7268	26.0984	25.8653	25.9118	26.6218	26.5386	27.0506	26.0138	26.5972	26.0385	26.8082	26.497	24.6247	24.8792	24.3828	24.9312	25.9424	26.1575	26.1842	26.2611	26.2211	26.3418	25.9827	25.9132	25.8538
Psat1g154600.1;Psat1g154600.2		Psat1g154600.1;Psat1g154600.2	1051	Psat1g154600.1;Psat1g154600.2	27.6879	27.0172	27.5156	27.9188	28.5923	28.6867	28.5793	28.515	27.5553	27.7915	27.4601	27.9245	27.9684	28.0371	27.7584	27.8054	27.8764	27.7301	28.1459	27.8492	27.8245	27.9479	28.145	28.122	27.9453	27.8042	27.3507	27.8168	27.6549	27.9282	27.6054	27.9905	27.7203	27.3449	27.8627	27.9868	27.5509	27.547	27.7436	27.5598	27.7517	27.6702	27.9594	27.9291	28.0522
Psat1g155040.2;Psat1g155040.1		Psat1g155040.2;Psat1g155040.1	1053	Psat1g155040.2;Psat1g155040.1	22.1706	22.1466	22.2425	22.1898	21.879	21.8292	22.2884	21.8406	21.9181	22.5486	22.4225	22.8945	22.6073	22.6037	22.4788	22.2458	22.3204	22.2454	21.6631	23.2041	21.1007	20.7834	21.7024	21.8853	22.7479	22.6218	22.8846	22.4694	22.8636	22.6912	22.553	22.3452	21.843	22.7797	23.109	22.5046	22.0185	21.9154	22.2632	22.1047	22.0479	22.195	22.064	21.849	21.7205
Psat1g155240.1		Psat1g155240.1	1054	Psat1g155240.1	25.4002	25.5536	25.527	25.1255	24.4103	25.0561	24.5798	24.7343	22.8097	21.6193	21.7482	23.1236	24.2944	24.2905	24.6371	24.2081	22.0987	21.5069	22.6607	22.238	24.8366	24.9741	24.8627	24.9107	23.8385	23.7293	23.6353	23.6372	24.3324	24.695	24.2622	24.5463	22.1279	23.5945	22.4764	22.835	25.5347	25.5738	25.174	25.1089	25.2918	25.1811	25.2705	25.1219	24.7194
Psat1g155400.1;Psat0s4838g0040.1;Psat3g121480.1		Psat1g155400.1;Psat0s4838g0040.1	1055	Psat1g155400.1;Psat0s4838g0040.1	24.5222	21.0009	22.4859	24.3633	21.4393	23.6551	24.1265	24.3938	22.8044	24.1661	24.2347	24.102	24.1242	24.1058	21.7645	24.2135	23.5801	21.8555	22.905	23.4227	24.2959	24.1038	23.5226	24.4366	24.2554	24.2835	21.7207	22.2114	24.7831	24.8884	24.5102	24.762	23.1927	22.7167	22.0722	22.3544	24.8803	24.7815	24.6782	24.8047	24.1599	24.3578	24.7187	24.6025	22.1252
Psat1g156080.1		Psat1g156080.1	1056	Psat1g156080.1	22.1062	22.2979	22.1604	22.1564	21.6821	22.6379	21.7705	21.2991	22.4787	22.8216	23.0665	22.9011	22.9134	22.6532	22.6855	22.8162	22.3118	22.6073	22.9486	23.2954	22.1107	21.9095	22.435	21.741	23.1337	23.2247	22.8078	22.8495	22.8876	22.8868	22.5308	22.6636	22.4518	21.8274	22.0706	22.993	22.6718	22.8202	22.7948	22.5828	22.7154	22.591	22.1647	22.2868	22.2591
Psat1g156400.1;Psat1g156400.3;Psat1g156400.6;Psat1g156400.2;Psat1g156400.7;Psat1g156400.5;Psat1g156400.4		Psat1g156400.1;Psat1g156400.3;Psat1g156400.6;Psat1g156400.2;Psat1g156400.7;Psat1g156400.5;Psat1g156400.4	1057	Psat1g156400.1;Psat1g156400.3;Psat1g156400.6;Psat1g156400.2;Psat1g156400.7;Psat1g156400.5;Psat1g156400.4	24.9217	24.3533	24.6434	24.55	23.5953	23.8955	23.5186	22.7192	22.3751	22.7339	23.2446	23.5849	24.5884	24.482	24.4736	24.5085	23.2006	21.7139	23.2123	23.0369	24.6238	24.3138	23.9204	24.0016	23.0561	23.7896	21.581	23.3044	24.3106	24.4805	24.2588	24.2017	23.7897	23.6301	23.0664	23.6353	24.8318	24.8422	24.7159	24.8734	24.9262	24.7302	24.55	24.4756	24.0816
Psat1g156800.1		Psat1g156800.1	1059	Psat1g156800.1	29.569	29.5356	29.2822	29.4555	30.5565	30.4925	30.3356	29.2315	22.8844	22.2652	22.496	23.3113	22.7868	23.3399	25.2657	22.7395	24.2257	19.8771	22.7514	23.5336	30.1726	29.8694	29.7487	29.855	22.6963	22.3569	22.1793	21.7926	23.0643	22.4629	22.1887	22.2706	22.0805	23.0158	22.386	23.9051	28.9833	28.8963	28.4249	28.5919	28.7326	29.1131	29.5018	29.9222	29.736
Psat1g156920.1		Psat1g156920.1	1060	Psat1g156920.1	22.3259	21.417	22.6583	21.4303	25.2385	25.0054	24.6995	23.5687	22.476	22.4436	22.282	21.8659	21.4379	22.0328	21.0108	21.3493	25.5977	25.8995	25.5875	26.7343	24.5095	23.8926	24.0228	24.0242	21.8177	21.4283	21.1232	21.0038	22.2984	21.5794	21.4553	21.2733	26.1513	25.215	25.2264	25.0962	21.2192	22.2276	21.4985	21.7973	22.4963	21.9843	22.2939	23.1243	25.331
Psat1g157240.1;Psat1g157360.1;Psat1g157200.1		Psat1g157240.1;Psat1g157360.1	1062	Psat1g157240.1;Psat1g157360.1	22.084	22.3144	21.921	21.8116	27.1721	26.9698	26.6629	26.0472	22.3067	21.5639	21.7124	22.0071	22.0861	21.5326	22.4014	21.5158	24.4611	21.5841	22.9539	22.3866	21.4641	21.1182	21.4323	21.9564	21.5075	21.8693	21.764	21.9465	22.2576	21.5882	22.1032	22.3984	24.5838	23.7782	21.7397	22.2092	22.5201	22.6821	22.2189	22.3789	21.8066	22.5229	22.6049	22.3377	22.3736
Psat1g157600.1		Psat1g157600.1	1064	Psat1g157600.1	23.1209	22.5466	22.7157	22.9039	23.4777	23.7175	23.1655	22.8407	23.1284	22.2656	22.0427	22.5058	23.5194	23.233	23.0724	22.7983	22.4673	20.7612	22.562	23.438	23.9484	21.6891	23.6508	21.4465	22.7783	23.033	22.1519	22.8967	21.7168	22.8563	21.7847	23.0832	23.1598	22.2704	23.925	23.3956	22.6089	22.3807	22.4907	22.7253	23.142	20.9642	23.5122	21.9486	22.8132
Psat1g158160.1		Psat1g158160.1	1065	Psat1g158160.1	25.3716	25.4085	25.5125	25.4804	24.9036	25.0363	25.303	25.0003	23.3663	25.0174	24.8215	25.1765	25.345	25.1885	25.3789	25.3188	24.88	24.9349	24.2536	24.6687	25.2016	25.0958	25.1784	25.2321	25.2404	25.3011	24.9666	25.1129	25.2332	25.3579	25.2443	25.0349	24.9733	24.9945	25.2993	25.0441	25.1851	25.0947	25.3168	25.2918	25.3594	25.398	25.429	25.4445	25.0332
Psat1g159960.1		Psat1g159960.1	1066	Psat1g159960.1	22.4426	21.6612	21.7943	20.9906	24.0178	23.2525	22.4856	23.1895	22.0007	22.6532	22.862	22.4474	22.5433	22.8853	22.6667	22.8039	21.7814	23.0343	22.6485	22.7492	23.8155	23.8261	24.2788	24.3541	22.9904	23.7069	21.9267	22.9822	22.7717	22.6408	23.0954	23.0953	22.8356	23.3722	21.9179	23.2414	22.969	22.7539	23.1906	21.2383	22.8844	22.3771	22.5281	24.1469	24.6684
Psat1g160120.1		Psat1g160120.1	1067	Psat1g160120.1	24.2028	23.9054	24.1352	23.8963	22.6944	21.9825	21.3092	22.7127	22.4929	22.3267	21.4756	22.4097	22.0002	22.4167	21.3451	22.6174	22.537	21.1474	22.255	22.447	23.3717	24.0158	22.0638	21.9717	21.7659	22.3908	21.9825	21.5652	21.6867	21.9355	22.6216	21.7435	22.7596	22.8388	22.2202	22.4196	23.8748	23.6058	21.9825	23.5784	22.9814	23.4296	23.6743	23.7967	22.0224
Psat1g160680.1		Psat1g160680.1	1069	Psat1g160680.1	26.0795	25.9287	25.8885	25.6923	24.9699	24.9945	25.2648	25.1998	24.1108	25.4348	25.4071	25.4226	25.9228	25.8322	25.837	25.6593	25.865	24.8921	25.5221	25.5183	25.6273	25.8373	25.9193	25.9356	25.7821	25.8896	25.6636	25.8231	25.4485	25.7953	25.9075	25.9218	25.0748	25.5115	25.4748	25.4174	25.981	25.9688	25.8058	25.9725	26.1098	26.0611	26.0096	25.8616	25.847
Psat1g161360.1		Psat1g161360.1	1071	Psat1g161360.1	22.4996	22.1279	22.6404	22.2232	21.478	21.6865	22.0832	22.2307	21.3395	22.0544	21.7771	21.3765	22.2955	22.0304	22.1326	21.713	22.5379	22.2385	23.6285	22.7272	21.7986	21.6816	21.2155	21.8044	21.6187	21.6778	22.1943	21.4237	22.563	21.9075	22.2711	21.9788	23.0798	23.0806	23.2891	22.0297	22.3044	22.3653	22.4817	22.1868	22.0291	21.9127	22.579	21.9826	22.5073
Psat1g161480.2;Psat1g161480.1		Psat1g161480.2;Psat1g161480.1	1072	Psat1g161480.2;Psat1g161480.1	26.365	26.2626	26.5494	26.2394	25.6366	25.8035	25.7046	25.6268	24.9015	26.0059	25.8255	25.9409	25.9387	25.9635	26.1196	25.8531	24.1787	23.809	23.6694	23.1563	26.1417	26.1218	25.7314	25.9751	25.9405	25.8278	25.5642	25.583	26.0678	26.049	26.0994	26.0176	23.3005	23.3565	23.37	23.4565	26.7127	26.6223	26.8006	26.6995	26.4167	26.3248	26.3669	26.5429	25.9324
Psat1g161560.1		Psat1g161560.1	1073	Psat1g161560.1	22.1998	22.0298	21.6214	22.4573	21.939	22.7425	21.6505	21.8855	23.217	21.8548	21.8483	22.2324	21.7864	21.8126	22.0033	21.6324	21.9928	22.4514	22.3871	22.6574	21.0686	21.5863	21.8569	22.414	22.1514	22.2599	22.1254	22.1289	21.9069	22.1592	21.8453	21.6807	23.281	22.9185	22.638	22.7647	22.2533	22.0897	22.293	22.159	21.9051	21.953	22.1102	22.2562	22.4537
Psat1g161760.2;Psat1g161760.1		Psat1g161760.2;Psat1g161760.1	1074	Psat1g161760.2;Psat1g161760.1	22.2607	22.1713	22.1866	22.5391	22.0104	21.1347	22.1057	21.7729	23.2179	22.1574	22.0188	22.0808	21.3459	22.08	22.542	21.6309	21.8879	23.7895	21.6254	21.4554	20.2586	21.4057	21.6824	22.4127	24.3565	24.0373	22.0008	23.5146	23.9439	23.821	22.0105	22.3295	22.3506	21.121	22.8822	21.6792	22.3031	22.0554	22.7648	22.6998	22.6798	22.8796	23.6688	22.5384	22.2401
Psat1g162000.1		Psat1g162000.1	1075	Psat1g162000.1	25.7493	26.0914	26.4084	25.5914	27.0883	27.096	27.1404	25.7655	21.7167	22.4639	20.4213	22.0479	21.8917	22.1128	22.4926	21.9085	26.3772	24.8851	25.1724	24.9961	26.3943	26.4152	25.8293	26.1227	20.2799	20.9553	22.1182	22.5422	22.161	22.59	22.1614	22.1711	25.1799	23.381	25.2438	25.7051	26.0495	25.7685	25.6972	25.6518	24.3956	25.3995	26.2234	26.1496	26.689
Psat1g162760.1		Psat1g162760.1	1078	Psat1g162760.1	22.4592	21.7903	21.8455	23.3904	21.3825	22.088	22.2315	22.9579	22.8563	21.3226	22.1594	21.4043	22.4468	22.1809	21.7889	22.6541	23.4225	21.9759	22.9609	22.2838	21.7168	22.6011	21.8918	21.6183	22.9327	22.4283	22.4669	22.3216	22.4574	22.5474	22.5093	22.4548	23.3798	22.3104	21.9869	23.7654	20.8247	22.1928	22.5757	22.2899	22.1787	21.9416	21.7467	21.3276	21.7166
Psat1g163080.1		Psat1g163080.1	1079	Psat1g163080.1	21.6334	22.6477	22.7065	21.3763	23.6785	22.751	22.1381	22.7284	22.4568	23.2593	23.009	21.695	22.2389	22.6893	22.372	22.5483	22.016	22.9526	23.398	23.2757	21.8686	21.6161	21.9229	21.9455	23.0589	22.7379	22.8694	23.1573	22.5671	22.7911	22.8089	22.7483	22.6704	22.5088	23.107	23.9615	22.2174	22.1381	22.4868	22.3337	22.131	22.4175	20.9723	21.9786	22.3469
Psat1g164040.1		Psat1g164040.1	1080	Psat1g164040.1	22.777	21.9314	21.5779	27.9419	22.6344	22.8017	21.3836	21.9214	22.2986	21.6115	21.7927	21.6412	28.531	28.1459	22.3107	22.5048	22.594	22.6072	23.2326	23.5849	27.57	27.8081	21.0734	21.536	22.1566	22.173	21.7833	21.9183	28.2211	27.764	27.8086	27.6698	22.0073	24.0759	23.8526	23.3457	28.1617	28.4616	27.9149	27.9469	21.8297	22.0916	22.0293	22.273	21.997
Psat1g164080.1;Psat1g164080.2		Psat1g164080.1;Psat1g164080.2	1081	Psat1g164080.1;Psat1g164080.2	24.7967	24.6082	25.2879	25.1684	24.9726	24.7184	24.8062	24.8071	22.8952	24.7453	25.0087	24.7621	25.3658	25.178	25.3893	25.3235	23.7668	23.2924	24.1212	24.2743	25.2579	25.1999	25.2297	25.1348	25.1572	24.9797	24.9872	24.7235	24.91	24.8728	25.0841	24.9839	24.0096	24.4103	23.8906	23.6169	25.4151	25.3022	25.3947	25.4697	24.9967	25.3152	25.0729	25.428	25.2713
Psat1g164200.2;Psat1g164200.1;Psat5g116400.1;Psat1g052960.1;Psat3g120400.6;Psat3g120400.5;Psat3g120400.4;Psat3g120400.3;Psat3g120400.2;Psat3g120400.1		Psat1g164200.2;Psat1g164200.1	1083	Psat1g164200.2;Psat1g164200.1	21.789	21.1295	21.83	21.7107	22.4837	21.8111	21.7953	21.4987	21.7841	22.3448	22.1599	21.9439	22.0174	21.721	21.8719	21.4585	22.4181	21.5097	21.8078	21.1666	22.2262	21.9156	22.0801	22.1957	21.9657	21.7753	21.9078	21.5404	21.0721	21.9382	21.7651	21.7534	22.2294	23.14	22.0886	23.3194	21.7506	21.9233	21.9359	21.7461	21.6435	21.7265	21.0562	21.5534	21.6428
Psat1g164840.1		Psat1g164840.1	1087	Psat1g164840.1	24.2681	23.4974	23.6594	23.9407	20.5588	22.2309	21.6368	21.8228	22.4271	21.9332	22.7778	22.0093	23.205	21.0744	23.113	22.0052	22.336	22.0763	23.3419	22.4358	22.1589	21.8921	22.799	21.5443	24.6315	24.5505	24.2582	24.299	23.1728	23.4044	23.2634	23.1797	23.6608	23.3837	22.4819	22.7061	21.6368	23.2687	22.5939	22.4628	23.798	23.6037	22.7057	23.0836	22.44
Psat1g165200.1		Psat1g165200.1	1089	Psat1g165200.1	26.3525	25.9132	25.7241	25.2122	22.1554	27.3376	27.2043	27.9024	21.7947	21.2813	21.9976	21.5002	22.1794	24.4356	24.6834	24.3622	26.1573	25.1193	24.8684	25.9467	26.3403	26.6568	27.237	27.4478	21.9273	24.2226	24.7343	21.7414	22.935	21.1388	24.4159	22.7648	23.0675	22.4064	21.7855	26.4456	22.0855	22.3138	24.9474	22.4481	22.2516	24.6814	26.4462	26.0928	26.8399
Psat1g165360.1		Psat1g165360.1	1090	Psat1g165360.1	28.4531	28.5452	28.5271	28.3932	27.4506	27.6272	27.7982	27.9682	28.232	28.1027	28.2852	28.3278	28.5173	28.5181	28.4383	28.4805	26.4271	26.8093	25.7688	25.8145	28.4451	28.4301	28.202	28.3616	28.7862	28.7242	28.8982	28.7385	28.2917	28.3382	28.3585	28.2629	26.5188	26.2907	26.0552	26.3053	28.1399	28.0806	28.1313	28.0053	28.1625	28.2774	28.2002	28.1465	28.1648
Psat1g165960.1		Psat1g165960.1	1092	Psat1g165960.1	21.3608	22.4028	22.9215	22.2437	21.5248	21.6698	20.841	22.2243	23.3208	22.1233	21.7276	21.9735	21.4274	22.2119	22.4655	21.7529	22.611	22.7505	22.4912	22.7505	21.4771	21.4658	22.2861	21.2875	22.2991	22.2632	21.9685	23.4015	22.0263	21.3754	22.384	22.0085	22.6584	22.4969	22.0748	23.9298	21.4131	22.2584	22.8542	21.5766	21.3957	21.6804	22.4216	21.703	22.5214
Psat1g166680.1		Psat1g166680.1	1096	Psat1g166680.1	23.1475	22.929	23.0414	23.1378	22.508	22.7094	22.8692	23.1249	23.8104	23.1224	23.9869	23.7013	24.0377	23.6323	23.4984	23.8245	22.5451	23.3464	23.5729	22.725	23.1523	22.7845	23.2022	23.301	23.9161	23.7426	23.9731	25.0835	23.2512	23.7809	23.5082	23.4744	22.2784	22.8018	22.9265	22.8444	22.8469	22.1581	22.9589	22.8417	23.6607	23.7206	23.9608	24.041	23.4759
Psat1g167000.1		Psat1g167000.1	1097	Psat1g167000.1	22.0025	22.117	22.5227	22.0633	22.1848	21.1472	20.8721	21.3496	23.5005	21.1591	21.937	21.7533	22.0202	21.7131	21.7988	22.1488	23.2376	22.6254	22.5886	22.9191	21.474	21.3151	21.1501	21.6785	21.897	21.6442	21.5273	21.7297	22.1113	21.7051	22.2981	21.8462	23.0594	21.9332	23.9006	22.2198	21.9029	22.3378	22.688	22.4974	21.9025	21.9284	21.6842	21.7279	22.5657
Psat1g167280.1		Psat1g167280.1	1098	Psat1g167280.1	25.054	24.9565	25.0516	25.0964	25.1087	25.3864	25.2257	25.4484	23.4485	24.9055	24.878	25.2737	25.1384	25.0849	25.1131	25.1528	25.1644	25.1651	24.7962	25.2564	25.3242	25.429	25.1567	25.4076	25.4091	25.1427	25.5628	25.3202	24.851	24.9173	24.8202	24.8978	24.388	24.2935	24.287	24.3942	24.6661	24.5667	24.7937	24.8024	25.0889	25.088	24.9846	24.9652	24.421
Psat1g167560.2;Psat1g167560.1		Psat1g167560.2;Psat1g167560.1	1100	Psat1g167560.2;Psat1g167560.1	22.7739	22.3972	22.4287	22.7302	21.021	23.3631	22.9935	22.762	23.0786	23.4848	23.5915	23.2618	23.2419	23.2501	23.3437	23.0112	21.8636	22.9578	22.4284	22.717	23.1809	23.0218	22.7596	22.6969	22.5757	22.9607	22.7757	23.5958	22.6945	22.694	22.8782	22.7683	22.4077	22.1788	22.825	23.7361	23.028	22.8275	23.0308	22.8878	22.8106	22.7984	22.6818	23.0632	22.5161
Psat1g168000.2;Psat1g168000.1;Psat1g168000.6;Psat1g168000.5;Psat1g168000.3;Psat1g168000.4;Psat1g168000.7;Psat3g088120.1		Psat1g168000.2;Psat1g168000.1;Psat1g168000.6;Psat1g168000.5;Psat1g168000.3;Psat1g168000.4;Psat1g168000.7	1101	Psat1g168000.2;Psat1g168000.1;Psat1g168000.6;Psat1g168000.5;Psat1g168000.3;Psat1g168000.4;Psat1g168000.7	23.1321	21.6766	21.7772	22.5915	22.388	21.7765	21.3534	22.0351	23.4354	23.6856	23.5858	23.193	22.4255	22.6255	21.6368	22.2062	22.0677	23.0714	22.9973	21.3508	22.1964	22.504	21.1708	21.5922	23.5857	22.0702	23.8409	22.6769	21.1464	21.5144	21.844	21.7426	23.1537	22.0804	22.1921	23.6852	23.4205	21.8568	21.8999	22.4194	21.679	23.3155	22.2504	21.9799	21.9187
Psat1g168080.3;Psat1g168080.2;Psat1g168080.1		Psat1g168080.3;Psat1g168080.2;Psat1g168080.1	1102	Psat1g168080.3;Psat1g168080.2;Psat1g168080.1	21.5589	22.1417	21.5351	21.3679	21.7409	22.6581	21.1392	21.618	21.9162	21.3384	22.9366	21.6987	22.204	21.3779	22.0217	22.0534	22.4401	22.2427	23.277	22.0096	21.5319	21.6343	21.3638	21.5893	21.8976	22.4957	22.002	22.3905	21.8805	22.1144	21.5348	20.7547	22.0385	23.1842	21.8152	22.2297	22.1374	22.2144	22.3944	23.4733	22.2504	22.2794	23.1659	22.0414	22.5249
Psat1g168120.1		Psat1g168120.1	1103	Psat1g168120.1	22.1478	21.9223	22.1238	22.2291	21.8847	21.459	22.0953	22.3058	22.0096	22.4957	22.7108	22.7674	21.3867	22.2042	21.8151	21.9198	22.544	21.8668	22.6215	21.2678	21.5339	21.7774	21.8494	21.9129	22.7422	22.7268	22.6903	22.5161	22.0983	22.2644	22.4409	22.2847	23.1933	23.0528	22.3482	22.8241	22.5312	22.3464	21.59	21.9995	21.5838	22.0666	22.729	21.3844	22.7221
Psat1g168200.1		Psat1g168200.1	1104	Psat1g168200.1	23.027	22.9691	23.0213	21.3034	22.1456	22.0924	22.6422	22.8453	22.3279	21.8054	21.9009	21.8996	22.5887	22.4258	22.858	22.3357	22.2048	22.628	21.217	22.9695	22.8528	23.236	22.4069	22.6781	21.7326	21.6415	21.8895	22.1012	22.2855	22.0065	22.2355	22.1693	22.8991	22.6276	22.2757	22.6056	23.1087	23.0582	23.0327	23.012	22.3481	22.1678	22.1318	22.8589	22.4532
Psat1g168400.1		Psat1g168400.1	1105	Psat1g168400.1	25.1789	24.7844	24.8652	24.98	24.5918	24.449	24.734	23.8207	24.1901	24.0128	24.4278	23.6901	24.1976	23.988	24.4022	24.2351	23.8086	22.2198	22.6029	22.64	24.7395	24.8206	23.8572	24.5075	23.366	23.7721	23.8429	24.1486	23.2209	23.6393	23.3782	23.6952	21.5493	22.8056	22.2587	21.9334	25.499	25.2036	25.4173	25.2018	25.1075	25.1233	24.6523	25.4563	23.9354
Psat1g169240.2;Psat1g169240.1		Psat1g169240.2;Psat1g169240.1	1109	Psat1g169240.2;Psat1g169240.1	25.712	25.8448	25.5814	25.5486	25.2245	25.4957	25.4527	25.7148	24.788	25.0724	25.0054	24.8671	25.0996	25.2582	25.0247	25.2462	22.6255	22.3934	23.91	22.711	25.5941	25.7332	25.7689	25.8328	25.255	25.3485	25.3618	25.315	26.0994	25.9431	25.8482	25.8537	25.3874	24.6089	26.5209	26.2137	25.8919	26.1397	25.7447	25.6295	25.1825	25.4533	25.8462	25.3479	26.3113
Psat1g169360.1		Psat1g169360.1	1111	Psat1g169360.1	24.135	23.9724	24.0759	24.1396	23.3418	23.5571	23.8762	23.8502	22.8288	23.8332	23.576	23.6912	23.7589	23.7854	23.7604	23.6325	23.3672	23.4796	22.7967	23.5648	23.9183	23.8622	23.9269	24.0931	23.3473	23.746	23.4699	23.6085	24.1486	24.0701	24.0569	23.8284	23.7988	22.8862	22.0662	23.6048	24.134	24.083	24.2025	24.1131	23.9477	24.1508	24.0774	24.0604	23.6811
Psat1g170160.1		Psat1g170160.1	1118	Psat1g170160.1	21.97	22.3052	21.2044	22.5127	23.3956	21.8432	23.0183	23.3155	22.0022	21.8175	21.835	22.3288	21.8401	21.1549	21.9979	22.9182	23.0213	22.682	21.1342	22.9794	21.5481	22.6122	23.5364	23.007	22.9117	21.6387	21.2008	21.7101	21.9955	21.2504	22.1256	22.3104	23.1731	22.5854	22.775	22.8908	23.0356	22.9991	22.1134	21.9947	22.4	22.2145	22.7508	21.597	23.5595
Psat1g170480.2;Psat1g170480.1		Psat1g170480.2;Psat1g170480.1	1120	Psat1g170480.2;Psat1g170480.1	26.2285	25.8389	25.765	25.8212	22.6579	25.4837	25.1874	25.427	25.2821	24.1581	25.0848	24.4546	26.7985	26.0958	26.2089	25.9616	25.527	24.9216	25.3467	25.4911	26.0306	25.7585	25.5768	25.4697	26.3971	26.1694	25.9719	26.0453	25.943	26.1585	25.9413	25.9963	25.6174	25.3676	25.4342	22.5673	26.0879	26.3326	25.9481	26.1601	26.1872	26.0492	25.9737	25.7848	25.4703
Psat1g170560.1		Psat1g170560.1	1121	Psat1g170560.1	23.6866	23.7493	23.7249	23.5532	24.2372	24.2656	24.1676	24.1356	21.8844	23.2306	23.3636	21.9968	23.4305	23.4783	23.5042	23.379	22.517	23.275	22.6477	22.5721	23.7164	24.1329	23.8719	23.7363	22.9054	23.0988	22.4796	23.0624	23.6839	23.5164	23.7906	23.4385	22.1684	22.2346	23.6406	23.331	23.8421	23.7924	24.0816	23.5567	23.4391	23.3573	23.7536	23.5216	23.955
Psat1g170880.1;Psat1g170880.2;Psat1g170880.3;Psat5g034320.1;Psat5g034200.1;Psat7g193480.1		Psat1g170880.1;Psat1g170880.2;Psat1g170880.3	1124	Psat1g170880.1;Psat1g170880.2;Psat1g170880.3	25.6893	25.5107	25.3612	24.6034	24.9174	25.3112	24.4858	24.7397	22.1654	22.9533	22.605	23.0456	22.4737	20.6194	22.5426	22.2767	22.6746	23.4674	22.9065	23.5293	24.5832	25.1897	24.783	25.0712	22.1936	22.7016	22.0934	21.3945	22.9016	22.937	22.0995	20.9017	22.7301	22.3749	22.2265	23.0866	25.7335	25.3031	24.1414	25.56	24.0803	24.7888	25.5844	26.0858	25.3792
Psat1g171000.2;Psat1g171000.1		Psat1g171000.2;Psat1g171000.1	1125	Psat1g171000.2;Psat1g171000.1	22.8281	23.3663	23.2106	22.9812	22.6806	21.7567	21.9271	21.6474	21.9504	21.6905	22.6908	22.8423	22.4692	22.39	22.6056	22.6542	22.3084	22.5308	22.9932	21.9525	22.4178	22.4082	21.2377	22.4424	22.7741	22.5277	22.7346	22.4609	22.3691	22.8209	22.8458	22.6668	23.5114	22.3094	23.3526	23.6129	23.0761	22.9552	22.4921	22.9106	23.1521	22.809	22.9583	22.6822	22.5387
Psat1g171160.1		Psat1g171160.1	1126	Psat1g171160.1	25.3448	25.8571	25.1305	25.7039	26.7132	26.7146	26.9397	25.9185	22.3252	22.6833	21.1656	22.9129	21.8856	21.9065	22.1024	22.0015	22.4711	22.1386	22.5764	22.8088	27.1762	26.7824	26.4008	26.423	21.5581	21.7871	21.491	21.7835	21.8045	21.9786	23.4633	22.2609	21.9466	22.6852	22.175	21.0591	25.4838	25.2018	25.1543	25.1857	23.6878	24.5692	25.8839	26.4138	26.9989
Psat1g171600.1;Psat1g171600.2;Psat0s2810g0040.1;Psat0s2810g0120.1;Psat7g035400.1		Psat1g171600.1;Psat1g171600.2	1128	Psat1g171600.1;Psat1g171600.2	23.5312	23.7122	23.7595	23.8292	24.0589	24.2234	24.5491	24.4841	22.6602	23.8507	23.7212	24.0917	23.3871	23.2887	23.564	23.2545	23.5693	22.5412	23.0361	23.2728	24.0284	23.7659	24.1162	24.1029	23.7223	23.684	23.7068	23.4816	23.5958	23.5311	23.8391	23.4416	22.5228	22.3068	22.9268	23.6268	23.4643	23.5422	23.6354	23.7337	23.4927	23.682	23.5718	23.7139	23.7354
Psat1g171640.1;Psat1g081760.1;Psat1g081760.2;Psat4g153840.1		Psat1g171640.1;Psat1g081760.1	1129	Psat1g171640.1;Psat1g081760.1	24.2883	23.9291	24.1057	24.0851	24.204	23.9562	24.0893	24.4016	22.81	23.8197	23.6343	23.827	23.8901	23.9371	24.1142	23.8457	24.7297	24.6809	24.7459	24.7198	23.9595	24.2641	23.6994	24.0128	23.6049	23.7781	23.5587	23.4269	24.0827	24.0152	24.0206	24.1519	24.7678	25.0708	24.3453	24.9316	24.5167	24.3748	24.6243	24.49	23.9197	24.4491	24.1621	24.3242	24.1844
Psat1g172160.1;Psat1g172160.2;Psat1g172160.4;Psat1g172160.3		Psat1g172160.1;Psat1g172160.2;Psat1g172160.4;Psat1g172160.3	1130	Psat1g172160.1;Psat1g172160.2;Psat1g172160.4;Psat1g172160.3	23.6607	23.6763	23.8109	23.7023	23.2477	23.7294	23.4187	23.0291	23.5053	23.1355	23.677	23.3233	23.3222	23.0681	23.4206	22.977	22.2169	21.8019	22.9261	22.114	23.4435	23.668	23.2479	23.5215	23.053	22.9567	23.0405	23.0434	22.9171	22.7925	22.8841	22.8338	24.5946	22.2188	22.5543	22.7041	23.7105	23.7632	23.7921	23.6341	23.7688	23.6413	23.7818	23.7257	23.3794
Psat1g172440.1		Psat1g172440.1	1132	Psat1g172440.1	22.1652	22.3769	21.4913	21.9578	21.3828	21.7502	23.1543	21.8465	22.093	22.0479	22.4432	22.7958	22.2916	22.1344	21.8905	22.5775	23.1612	21.5024	22.65	21.1255	22.7194	21.6088	21.7759	21.5757	23.158	23.0634	22.8342	22.6888	22.1699	22.1962	22.0401	22.0898	23.0549	23.9911	23.5359	22.2322	21.5117	22.6487	21.2657	22.1275	22.3799	22.3665	22.0465	22.6132	22.738
Psat1g175120.1;Psat1g175120.3;Psat1g175120.2		Psat1g175120.1;Psat1g175120.3;Psat1g175120.2	1135	Psat1g175120.1;Psat1g175120.3;Psat1g175120.2	22.1088	22.7827	21.9485	21.6789	22.4044	23.0746	22.5689	20.7843	21.5465	22.2758	21.8408	22.5132	22.1487	22.5327	21.857	21.3859	22.443	22.3375	22.3763	22.1183	23.4477	22.553	21.4507	22.8754	21.4515	21.7315	21.9952	22.2531	22.4971	22.283	22.2576	21.9749	22.3998	22.6985	23.1379	22.3022	21.8267	23.3679	23.4033	23.2175	22.6563	22.7505	21.2957	22.5132	22.4486
Psat1g175160.1;Psat1g175160.2;Psat1g175160.3		Psat1g175160.1;Psat1g175160.2;Psat1g175160.3	1136	Psat1g175160.1;Psat1g175160.2;Psat1g175160.3	23.7295	23.7044	23.7937	23.4663	23.0659	23.2327	23.3401	23.271	24.0748	23.8827	23.8841	23.5116	24.3398	23.9726	24.0737	23.8818	22.0719	22.5808	22.4505	22.6854	23.356	23.3453	23.2953	23.5254	23.5664	23.4692	23.669	23.7658	23.3873	23.529	23.4671	23.5189	22.6729	22.2544	22.5738	22.2601	23.7951	23.8289	23.6791	23.7947	24.1092	23.949	24.1565	23.8097	23.4209
Psat1g175240.1;Psat1g175240.2		Psat1g175240.1;Psat1g175240.2	1137	Psat1g175240.1;Psat1g175240.2	22.3659	22.4203	22.7758	22.3561	22.1713	22.4142	22.5605	22.6662	23.3317	21.3305	21.9413	22.3236	22.1096	22.1367	22.2071	22.2309	22.2059	21.8146	23.3258	22.5858	22.4198	22.8126	22.4168	22.6653	22.4178	22.3649	22.4861	22.3429	21.471	22.3121	22.3488	22.2639	23.1218	22.6879	23.4132	24.2866	22.5918	22.2397	23.0118	22.431	22.4151	22.3252	22.2202	22.3433	22.1412
Psat1g175600.1		Psat1g175600.1	1138	Psat1g175600.1	22.7686	23.8002	23.9682	22.4979	23.2777	23.5659	21.5023	22.864	22.5486	22.5246	22.2077	22.2464	22.2713	22.7102	22.079	22.3088	23.8376	21.571	23.4489	22.7563	23.5129	23.648	23.9666	24.1267	22.2575	20.7849	22.3051	21.3532	21.6906	20.9658	21.9795	22.8156	23.5027	23.4213	23.7632	23.2858	22.5158	21.2256	22.2762	22.9708	21.8246	22.6553	22.6323	21.6088	22.786
Psat1g175840.1		Psat1g175840.1	1139	Psat1g175840.1	25.1191	24.155	24.3437	25.4254	23.318	24.7633	23.9438	22.8667	22.1039	21.5457	21.8565	23.0793	25.0642	27.9977	28.0781	26.9432	22.3554	21.427	22.4571	22.7841	25.8507	25.5266	24.5436	24.7809	23.062	23.141	21.1501	21.7768	23.9685	24.1009	23.997	23.7268	23.4739	23.5995	23.4588	23.4979	25.1128	25.0543	24.8783	24.8991	29.0281	28.5952	28.2447	28.7534	24.9096
Psat1g176520.1		Psat1g176520.1	1141	Psat1g176520.1	23.4368	23.4551	23.5886	23.3225	23.0532	23.0793	22.8579	22.9576	22.4908	23.959	23.7171	23.7147	24.3342	23.8936	24.0834	24.1166	23.3708	23.6926	23.8478	22.5149	23.0592	23.07	22.7445	23.1373	22.8947	23.0886	22.906	23.1198	23.4361	23.6472	23.5278	23.7523	23.0912	22.697	22.778	22.554	23.8245	23.7353	23.8201	23.6984	23.9434	23.6012	23.3742	23.4886	22.8808
Psat1g177040.1;Psat1g177120.1		Psat1g177040.1	1143	Psat1g177040.1	22.6666	23.0259	21.1813	22.0835	22.7325	22.004	23.169	21.5306	22.4675	23.3211	22.2189	22.8471	23.2549	22.8319	23.0957	21.0767	23.079	22.7272	22.7901	23.4589	22.738	22.0616	22.3088	22.8702	22.1799	22.4709	21.9378	22.4735	22.7529	22.7599	22.761	22.9335	22.4634	22.6003	23.4818	22.5462	22.7409	22.8071	22.4377	22.5459	22.2099	23.1555	22.7719	22.3957	22.6572
Psat1g177520.1;Psat5g101720.5;Psat5g101720.3;Psat2g025960.4;Psat2g025960.2;Psat5g101720.4;Psat2g025960.3;Psat5g101720.1;Psat2g025960.1;Psat5g101720.2		Psat1g177520.1	1145	Psat1g177520.1	26.4413	24.9909	24.7209	26.3823	23.3645	24.5942	22.7127	22.4106	22.0275	24.2269	24.223	23.9299	25.7896	25.738	26.0699	26.0678	22.3351	22.2653	21.8379	23.0698	24.6424	25.5687	25.2321	24.7723	24.2558	24.6721	23.9601	24.3264	24.8484	24.6404	24.7378	25.3012	22.4276	22.6712	24.0523	22.8464	25.7676	25.123	25.3273	25.3969	26.6917	26.7323	25.9089	25.2348	24.7149
Psat1g177680.1;Psat1g177680.2;Psat7g137720.1		Psat1g177680.1	1146	Psat1g177680.1	21.5117	22.8871	21.692	21.693	22.4207	20.9385	21.521	22.09	21.8307	21.774	22.1996	22.4474	21.7816	22.3496	22.3695	20.6467	22.9175	22.7289	22.5876	21.7437	21.5419	21.3467	22.2395	20.5932	21.8734	22.0459	21.8822	21.4908	22.2483	21.9566	22.5264	22.6468	24.1985	23.9697	26.0491	25.9561	23.0356	22.2169	22.1041	22.6316	21.6365	21.9854	21.81	22.599	23.1163
Psat1g178120.1		Psat1g178120.1	1147	Psat1g178120.1	24.9214	24.546	24.6111	24.5301	24.325	24.8279	24.1927	23.9001	22.9732	24.1218	23.9495	23.9471	25.3629	25.2737	25.5675	25.3808	23.2309	22.571	22.5577	22.954	24.9075	25.2265	24.6704	24.5613	23.5138	23.7519	22.7433	23.7183	24.784	24.9522	24.56	24.6098	22.3199	23.2582	24.5238	23.0952	25.3335	25.2993	25.284	25.2146	25.4499	24.7556	24.7212	24.9912	24.528
Psat1g178360.3;Psat1g178360.2;Psat1g178360.1		Psat1g178360.3;Psat1g178360.2;Psat1g178360.1	1148	Psat1g178360.3;Psat1g178360.2;Psat1g178360.1	24.7093	24.6387	24.8141	24.7535	26.1743	25.9675	25.7856	25.5112	24.84	25.6427	25.5047	25.5618	25.1734	24.8706	24.7746	24.8505	25.784	26.1458	26.1935	25.8841	25.4272	25.6268	25.4586	25.4908	25.1431	24.9765	24.8683	25.3222	24.8412	24.482	24.9976	24.846	25.3772	25.2753	25.0483	25.287	24.2974	24.279	24.5727	24.3496	24.5945	24.6298	24.6544	24.6988	24.1128
Psat1g178480.1;Psat1g178480.2		Psat1g178480.1;Psat1g178480.2	1150	Psat1g178480.1;Psat1g178480.2	24.2518	23.7944	23.9049	23.9514	23.2891	23.3625	23.6821	24.3919	23.2853	24.7293	23.7224	24.0765	23.8464	23.8032	23.7824	23.8746	23.4825	20.818	22.8029	22.2742	22.9388	23.2908	23.1435	23.3991	24.134	24.2321	23.5543	24.1775	24.5484	24.6089	24.3686	24.4411	22.3413	22.5569	22.2916	23.12	24.388	24.4169	24.1372	24.2765	23.9474	23.914	23.9882	23.9273	23.9732
Psat1g178600.1;Psat1g178600.3;Psat1g178600.2		Psat1g178600.1;Psat1g178600.3;Psat1g178600.2	1151	Psat1g178600.1;Psat1g178600.3;Psat1g178600.2	22.9998	22.4612	22.6004	23.2191	23.018	22.6278	22.639	23.4031	22.0215	22.7992	22.3056	21.9893	23.259	23.302	23.5844	23.1834	22.1631	22.0617	23.0073	22.4353	22.9505	22.6616	22.6656	22.8095	23.4216	23.1841	22.3661	22.1002	21.254	23.1874	22.4723	21.9043	22.6961	24.3781	22.3421	23.2426	22.9555	22.6817	22.8923	22.2715	22.5064	23.1096	23.2835	23.3689	22.8188
Psat1g179080.1		Psat1g179080.1	1152	Psat1g179080.1	25.7235	25.9416	26.3424	26.3625	26.4082	26.6939	26.0226	25.7311	22.9094	22.0509	22.0322	21.3395	20.6324	21.9193	20.8954	20.8627	25.3874	21.9434	23.5962	24.2078	26.6984	26.689	26.393	26.9083	21.3992	22.607	21.6991	22.5231	22.0609	20.5485	21.7108	22.0416	23.1927	22.6312	24.277	23.6464	25.3701	24.5124	25.0029	25.2059	22.6865	25.0426	26.2651	25.2385	26.2083
Psat1g179240.1		Psat1g179240.1	1154	Psat1g179240.1	22.7204	22.3908	22.6516	22.7079	22.2299	22.3943	22.2825	21.3025	23.0969	22.2451	22.124	21.5786	21.4262	20.5704	23.0808	23.7908	23.415	22.8358	22.9298	22.1007	22.1495	23.3939	22.704	21.6304	23.5105	23.7043	23.7497	22.8494	23.5082	23.6254	23.524	24.0268	22.7855	21.8043	21.6294	23.8362	23.114	21.8066	22.9233	23.2022	23.4763	23.0853	23.3672	22.6609	21.8862
Psat1g179680.1;Psat1g179680.3;Psat1g179680.2;Psat4g006280.1		Psat1g179680.1;Psat1g179680.3;Psat1g179680.2	1156	Psat1g179680.1;Psat1g179680.3;Psat1g179680.2	22.2054	20.9859	22.6371	23.3562	25.8756	25.1787	24.4827	26.0324	22.7748	22.0635	21.5572	22.7767	21.6383	21.9033	21.3598	23.1184	21.9025	21.4428	22.1519	23.5495	24.7475	24.001	25.2802	24.5182	22.22	21.4935	22.3241	22.5136	21.2256	21.7141	22.0218	22.384	23.5121	23.1443	21.9149	23.108	21.9938	22.5315	22.2412	22.6382	22.4557	20.9625	22.7086	22.6926	24.0215
Psat1g179760.3;Psat1g179760.1;Psat1g179760.4;Psat1g179760.2		Psat1g179760.3;Psat1g179760.1;Psat1g179760.4;Psat1g179760.2	1157	Psat1g179760.3;Psat1g179760.1;Psat1g179760.4;Psat1g179760.2	25.3787	25.2207	25.0055	25.4161	26.3245	25.8836	25.9433	26.2854	25	24.6824	25.0161	24.6788	25.0519	24.7521	24.827	25.0208	26.6308	26.84	27.1835	26.8413	25.5584	25.4695	25.8333	25.707	24.7738	24.7397	24.5645	25.0187	24.8139	24.7923	24.6451	24.8448	26.8599	26.7163	26.9322	26.6204	24.9203	24.8991	24.9003	25.0616	25.2837	25.0485	25.4628	25.3986	26.0162
Psat1g180640.1		Psat1g180640.1	1159	Psat1g180640.1	23.6433	23.7567	23.9904	23.8738	22.6664	23.2852	21.4186	21.3962	22.5082	20.8974	22.8374	22.7969	22.6898	23.0251	23.0632	23.262	21.1369	22.569	22.8506	21.7958	21.7739	24.1027	21.737	23.5151	23.6455	23.626	23.2945	23.1653	23.5877	23.6427	23.7764	21.0436	22.4331	23.2841	22.9442	22.6787	22.4714	23.6114	23.4362	23.7211	23.5418	23.6272	21.8232	21.984	23.3502
Psat1g181680.1		Psat1g181680.1	1161	Psat1g181680.1	23.7849	24.4085	24.8725	24.0939	24.0783	24.0232	23.8661	24.2052	24.5165	25.2779	25.233	25.7917	24.6391	24.9666	24.5873	25.0694	23.472	21.638	22.5012	22.2442	24.212	23.8226	24.1828	24.2381	24.7879	24.55	25.0385	24.7797	24.1388	23.931	24.4502	24.0629	22.4656	23.2058	21.7619	22.6533	23.7009	23.5971	23.8094	24.129	24.0561	24.3524	24.1204	24.166	24.1077
Psat1g181840.1		Psat1g181840.1	1162	Psat1g181840.1	23.3185	24.09	23.0171	23.3261	22.6782	22.64	21.4097	22.5933	22.0292	23.456	23.2478	22.7458	22.5368	22.8008	22.7007	22.7595	22.17	22.3405	22.1236	22.5203	21.512	22.9552	22.7525	22.6651	22.7226	23.1379	22.4663	23.2477	23.116	23.0983	22.7666	23.1186	21.2864	23.2033	23.0872	22.2022	23.5889	23.439	23.4271	23.49	22.8421	22.8402	22.8932	23.2248	23.0239
Psat1g181920.1		Psat1g181920.1	1163	Psat1g181920.1	21.4396	22.8895	22.8405	21.7898	22.1193	21.4397	20.9553	22.386	22.7162	23.2163	23.2521	23.5179	22.9305	22.3961	22.7982	22.7944	20.9216	21.6572	22.2623	23.3022	22.1201	22.0727	21.9963	22.2871	23.0304	23.2945	23.5059	23.3832	23.443	23.1718	22.9642	22.9831	23.2172	21.8432	22.142	22.2653	21.864	22.3884	23.0801	21.9586	22.8281	22.8422	22.0331	23.0095	22.5571
Psat1g182280.1		Psat1g182280.1	1165	Psat1g182280.1	24.4791	24.4517	24.2912	24.6374	24.7037	24.5751	24.317	24.6863	25.0506	24.75	24.7611	24.5492	24.638	24.1065	24.1618	24.4606	24.9078	24.5277	23.8717	24.4478	24.4835	24.8	24.655	24.6689	24.4174	24.3151	24.31	24.8978	24.1222	24.1246	24.176	24.0168	22.0829	22.7719	23.5602	24.0669	23.8915	24.0502	24.1684	24.1297	24.1158	24.2989	24.4182	24.2562	24.5451
Psat1g182440.1;Psat1g182440.3;Psat1g182440.4;Psat1g182440.5;Psat1g182440.2		Psat1g182440.1;Psat1g182440.3;Psat1g182440.4;Psat1g182440.5;Psat1g182440.2	1166	Psat1g182440.1;Psat1g182440.3;Psat1g182440.4;Psat1g182440.5;Psat1g182440.2	21.8301	21.7457	23.1009	22.0026	23.4519	22.991	22.6078	23.1642	23.5185	22.6413	22.2012	22.7323	21.664	20.7985	21.835	22.6104	24.1383	24.0708	24.4558	24.2127	22.6863	21.7135	21.4117	22.3118	21.7698	21.9457	23.0221	21.5805	22.2816	21.998	22.2317	21.8832	24.7373	24.205	25.1209	25.0413	22.5335	22.5743	21.9606	22.1597	22.3691	22.5362	21.7323	22.1134	23.4437
Psat1g182800.3;Psat1g182800.2;Psat1g182800.1		Psat1g182800.3;Psat1g182800.2;Psat1g182800.1	1167	Psat1g182800.3;Psat1g182800.2;Psat1g182800.1	22.4442	21.9908	23.0733	21.6714	21.7691	21.7097	21.9733	22.6835	22.2723	22.7862	22.7167	22.8557	22.1844	22.2001	22.2399	22.5535	25.0581	24.5025	25.0022	25.4504	22.3389	22.6035	21.987	21.6754	22.6691	21.348	22.5621	22.7953	22.7183	22.6647	22.1831	22.4927	24.0226	24.0814	24.486	24.2209	22.0747	22.5902	22.8282	23.1271	22.0416	22.2776	22.4956	22.739	22.5772
Psat1g182960.1		Psat1g182960.1	1168	Psat1g182960.1	22.6087	21.691	22.4279	22.2753	22.0392	22.3501	22.3927	22.6735	20.4919	22.3181	22.008	22.7953	22.119	22.7399	22.7244	22.5738	24.8934	23.8983	24.6974	24.7086	22.5799	22.6835	22.4782	22.4803	22.9915	23.1954	22.3364	21.8998	22.9247	23.1239	23.1582	22.5534	24.2327	24.5483	23.5476	24.4795	23.5572	23.245	23.4227	23.1949	23.1774	22.8757	22.9224	22.9564	23.1081
Psat1g183040.1;Psat1g183040.2;Psat1g183000.1		Psat1g183040.1;Psat1g183040.2	1169	Psat1g183040.1;Psat1g183040.2	22.7214	22.1047	22.2556	21.5301	21.4432	21.0368	21.7611	21.6178	24.6808	23.2086	24.1686	22.0187	24.4222	23.678	24.1093	23.9711	22.3469	21.5428	22.2683	21.5787	21.1553	21.9612	21.6154	22.2785	21.9728	23.5087	22.1798	22.0838	23.8572	23.6312	24.013	23.1564	22.8805	22.2418	22.6678	22.7205	22.5606	23.2393	22.8597	22.3602	23.032	23.6459	23.5449	22.9697	22.5578
Psat1g185000.3;Psat1g185000.2;Psat1g185000.1		Psat1g185000.3;Psat1g185000.2;Psat1g185000.1	1172	Psat1g185000.3;Psat1g185000.2;Psat1g185000.1	21.8746	22.6023	22.1711	21.3054	22.5243	21.9546	21.9011	22.5034	22.6954	20.9218	21.6858	22.1076	21.8646	22.1	21.5834	21.9444	21.9441	22.4384	22.3196	22.8105	21.8133	22.3712	21.154	21.5636	21.9266	22.0116	20.9747	21.7403	21.8881	22.2467	22.0161	20.66	22.2766	24.0678	24.6306	22.9619	22.5786	22.1761	21.7306	21.1136	21.8471	21.7065	21.8724	22.2494	22.4348
Psat1g185040.1		Psat1g185040.1	1173	Psat1g185040.1	22.5367	21.3429	21.3408	22.3852	22.5949	22.9574	22.8438	21.1029	23.0784	22.5399	21.384	22.3815	22.5197	22.2001	22.4795	22.5265	22.9441	23.0768	21.7482	22.1393	21.025	21.777	21.8397	21.7661	22.5929	22.5187	22.1232	22.0704	22.4905	21.906	21.0481	22.4307	22.6966	22.3437	21.8033	24.0673	22.5234	20.8547	21.5834	22.7252	22.2303	22.4661	22.6747	22.5901	22.5899
Psat1g185480.1		Psat1g185480.1	1177	Psat1g185480.1	21.8081	22.3042	22.6577	22.8599	21.909	21.3183	21.9344	22.2201	21.2392	20.8775	22.2233	22.6783	21.9054	21.9873	20.8267	21.476	21.8685	24.9748	24.8749	24.2973	21.2125	21.8258	21.6041	21.7587	22.6735	22.1409	22.0847	22.0282	22.1271	22.0311	21.5632	22.2045	22.1762	22.4073	22.1085	22.9425	22.4341	21.7867	22.5691	21.4129	22.5337	21.5702	20.9574	21.6231	22.0109
Psat1g185960.3;Psat1g185960.1;Psat1g185960.2		Psat1g185960.3;Psat1g185960.1;Psat1g185960.2	1179	Psat1g185960.3;Psat1g185960.1;Psat1g185960.2	22.9549	22.2674	22.8073	22.4384	21.4026	22.1476	21.8749	21.5493	22.8873	24.5542	24.5839	24.6348	24.2093	24.4035	24.2975	24.398	22.0557	21.6625	22.2058	21.8403	22.3874	22.5144	22.3275	22.8413	24.7481	24.5446	24.5135	24.4418	23.9965	24.0004	24.035	24.1425	21.7987	22.0548	21.9371	22.3052	23.4349	23.345	23.2458	23.2062	23.7636	23.7425	23.0819	23.6153	22.3446
Psat1g187480.1;Psat7g089160.1		Psat1g187480.1	1185	Psat1g187480.1	22.1368	21.276	21.9225	22.4111	23.2712	20.4721	22.3605	21.5492	22.9535	23.5321	23.5302	23.8874	23.1856	23.0533	22.5654	23.5126	22.2215	21.661	21.7356	23.1018	21.34	22.2177	21.8933	21.4341	24.4704	24.3348	24.5031	24.2719	23.5381	23.2905	23.4043	22.9666	21.6532	21.1199	22.9209	23.6278	21.5001	21.0252	21.294	21.0482	20.7799	21.6595	21.4945	21.4528	21.0123
Psat1g188520.2;Psat1g188520.1;Psat5g224760.2;Psat5g224760.1		Psat1g188520.2;Psat1g188520.1	1186	Psat1g188520.2;Psat1g188520.1	22.5864	22.8521	22.9046	21.5355	21.5452	22.3118	23.1661	21.774	21.9204	21.1477	22.6211	22.5409	22.9164	22.7005	22.8822	23.1491	22.1198	22.6057	22.711	22.2176	22.2889	22.7365	21.6777	22.3111	22.2669	22.4085	22.5887	22.6292	23.095	23.078	22.9217	23.3049	23.4762	23.4791	22.7676	22.9584	23.114	23.1207	22.6484	23.0477	22.6352	22.1168	21.9305	22.1551	22.3762
Psat1g188720.1		Psat1g188720.1	1188	Psat1g188720.1	22.6712	22.0475	20.9002	21.8385	22.2513	21.6379	22.0331	21.7347	22.1445	21.8427	22.0504	22.1975	22.2085	21.359	21.1404	21.6845	22.7379	22.7243	22.4924	21.5575	21.6937	21.6548	21.3984	21.8599	22.2736	21.9965	21.9144	22.1653	22.3903	21.1997	21.2151	21.2422	23.0714	22.5669	21.5468	22.8687	22.6497	22.4977	22.1716	22.0467	21.6798	21.6969	21.5211	21.6338	21.7196
Psat1g190080.1		Psat1g190080.1	1191	Psat1g190080.1	25.6785	25.707	25.8581	25.8153	26.2988	26.1218	26.5239	26.7489	26.3712	26.7665	27.1874	26.909	26.4843	26.18	26.1269	26.1825	26.8054	26.5995	26.2177	26.1799	26.4582	26.2098	26.1049	26.2866	26.0614	26.2209	26.2387	26.74	26.2187	25.9565	26.2665	26.0286	24.1692	24.0041	24.3747	23.6731	25.5732	25.6759	25.7678	25.8412	25.7607	25.8699	25.6493	25.7809	25.4794
Psat1g190120.1;Psat7g090080.1;Psat7g090080.2		Psat1g190120.1;Psat7g090080.1;Psat7g090080.2	1192	Psat1g190120.1;Psat7g090080.1;Psat7g090080.2	27.6147	27.8646	28.1194	27.6526	27.965	27.822	27.8084	28.1331	28.3154	28.4576	28.4666	28.4021	27.4295	27.6561	27.5516	27.7363	27.4417	28.0091	27.7367	27.7355	27.4527	27.471	27.5584	27.75	27.8127	27.8274	28.0431	27.9779	28.0284	27.7859	27.9994	27.7216	26.7593	27.2084	26.6417	27.0352	27.5131	27.7263	27.6465	27.7087	27.3653	27.458	27.4223	27.5767	27.5295
Psat1g190280.1;Psat5g061800.1;Psat5g002840.1		Psat1g190280.1;Psat5g061800.1	1193	Psat1g190280.1;Psat5g061800.1	27.6358	27.6724	27.5544	27.6864	27.7034	27.5062	27.6478	27.8784	28.2541	28.4194	28.5368	28.4411	27.7706	27.7971	27.5704	27.8013	27.0426	26.8887	27.1499	27.0445	27.4492	27.2603	27.4602	27.2829	27.7905	27.7482	27.8719	28.0133	28.0187	27.7605	27.9918	27.7811	26.8709	27.3493	27.1313	27.1576	27.4842	27.7133	27.6514	27.7085	27.4572	27.6367	27.5116	27.4545	27.5438
Psat1g190520.1		Psat1g190520.1	1194	Psat1g190520.1	22.37	21.9608	22.1423	21.8307	21.0757	21.7608	22.138	21.5789	22.5551	22.5501	21.5526	20.4558	21.115	22.3524	21.7283	22.0289	23.3348	20.8407	21.9981	23.5671	21.6974	21.9996	22.9334	21.7345	22.4081	21.5078	21.572	21.8267	21.8436	21.149	21.6747	22.69	22.2671	23.0447	21.8228	22.9667	22.0696	22.6033	21.7581	22.2197	21.4804	21.943	22.0769	22.2859	22.7524
Psat1g190720.1;Psat1g190720.2		Psat1g190720.1;Psat1g190720.2	1195	Psat1g190720.1;Psat1g190720.2	22.8891	22.7998	22.861	23.1696	24.1546	23.0971	24.0594	23.8751	24.8145	25.9033	25.6464	25.6197	24.5648	24.6557	24.5016	24.7533	21.439	21.6983	22.4119	21.8604	22.6903	22.4988	22.9011	22.0378	24.659	24.8439	24.9092	24.9178	24.622	24.4574	24.6281	24.2804	22.4105	22.222	22.4404	23.1836	23.5362	23.3972	23.6447	23.5695	23.712	23.2864	22.2333	23.0059	23.3239
Psat1g191440.1;Psat1g191440.2		Psat1g191440.1;Psat1g191440.2	1197	Psat1g191440.1;Psat1g191440.2	22.8536	21.3482	21.5542	22.219	21.8518	21.6712	22.3138	21.3318	21.8146	21.905	22.2674	22.3404	21.7261	21.1074	21.7542	21.8675	22.9493	22.5451	22.2624	20.9688	21.364	22.8199	22.4757	21.9631	21.625	21.6908	22.5238	22.0203	22.6609	21.775	21.6599	20.6963	23.6276	23.131	22.3694	23.3024	22.7839	23.0522	21.759	22.4922	22.2875	21.6099	21.416	21.9276	22.6085
Psat1g191760.1		Psat1g191760.1	1199	Psat1g191760.1	23.3392	22.1678	21.5432	22.3621	22.5479	21.7331	21.7099	22.5029	21.2507	21.9153	22.3854	22.6371	21.8886	21.6991	22.6114	21.8421	21.94	23.4436	22.4316	23.2089	21.0226	22.1951	21.4267	21.5186	21.8592	22.1953	21.9525	22.1682	22.2046	21.8469	22.2706	21.8086	22.2597	22.948	22.3059	21.4025	22.1404	21.8525	21.7797	22.0294	21.2258	22.0885	21.7237	22.736	21.7799
Psat1g192360.1		Psat1g192360.1	1202	Psat1g192360.1	23.4695	22.1262	23.3527	23.459	24.3593	24.3461	24.4515	24.1624	23.5808	22.3573	23.329	23.1521	22.8996	22.7587	22.7746	22.6185	24.2113	24.4524	24.427	24.2825	23.9793	24.0202	24.1448	24.2299	22.6226	22.792	22.9488	22.9901	23.179	22.8188	22.8675	22.7657	23.8053	23.9851	23.8413	23.6547	23.6773	23.6366	23.5262	23.4788	23.3952	23.3111	23.36	23.4433	23.5129
Psat1g192400.1;Psat1g192400.2		Psat1g192400.1;Psat1g192400.2	1203	Psat1g192400.1;Psat1g192400.2	24.7694	24.595	24.6726	24.8809	24.8172	24.6092	24.4926	24.7332	24.1008	25.1229	24.7612	24.9873	24.8776	24.587	24.4672	24.5882	23.6253	24.0848	24.4156	22.3706	24.422	24.5991	24.7128	24.6947	24.9394	24.9857	24.8114	25.2373	24.4846	24.4276	24.47	24.5247	24.2296	24.1481	24.4408	24.9067	24.013	24.2252	23.7898	24.1067	24.6685	24.4598	24.7227	24.8075	24.8819
Psat1g192480.1		Psat1g192480.1	1204	Psat1g192480.1	23.5161	23.2432	23.4104	21.3973	23.8757	24.3725	24.4822	22.6302	23.2005	24.012	23.7205	24.2034	23.3348	23.7423	24.1221	23.886	21.8006	22.8724	21.9713	23.3651	23.9406	23.8536	23.8358	23.9533	24.1131	24.1803	23.8111	22.5781	24.0362	24.2306	24.2926	23.8563	22.8645	22.6492	22.3545	21.7905	23.5142	23.4728	23.7008	23.3712	23.8975	23.855	23.427	23.4201	23.3798
Psat1g193440.1		Psat1g193440.1	1207	Psat1g193440.1	22.0928	21.9073	22.3091	22.1493	22.0258	21.9348	20.59	22.2303	22.7309	23.2115	23.0424	22.8482	23.7396	24.0284	23.9241	23.5161	21.3931	21.3139	23.1424	22.7679	22.437	22.1823	21.9901	22.8218	20.6749	21.7284	21.5468	22.1397	23.3669	23.3374	23.161	23.4676	21.7168	21.7102	21.6137	22.8343	23.7843	23.725	24.1275	23.6601	23.065	22.9464	21.8692	21.5148	22.56
Psat1g193720.1		Psat1g193720.1	1209	Psat1g193720.1	21.8551	21.7093	22.0116	21.8713	26.615	22.7838	24.3559	25.6097	22.2548	21.8383	22.8354	21.433	22.0799	21.5303	21.5463	20.6364	29.9133	30.4385	30.6132	30.6673	22.4739	21.5787	21.3542	21.6091	21.2893	22.16	22.2092	20.4461	22.004	21.5978	20.8675	21.8394	29.4719	30.0057	29.2469	29.4329	23.0408	21.5251	22.9309	22.4828	21.0535	21.6976	21.8864	22.3406	20.0372
Psat1g194480.1;Psat7g068120.1;Psat7g067920.1;Psat7g067880.1		Psat1g194480.1	1211	Psat1g194480.1	24.2595	24.7846	23.8649	25.1149	24.6286	24.9	25.0272	24.0657	22.1494	22.0703	22.0596	21.2422	22.3041	21.6357	22.1545	21.785	22.7109	22.3513	21.8527	22.5335	25.0498	24.5007	24.3037	24.5814	21.2574	21.9099	22.056	22.5651	22.965	21.6252	21.9729	22.0379	22.8499	23.0862	21.8877	23.1975	22.35	22.2648	22.1919	22.8422	21.2497	21.855	24.7458	25.2586	25.7214
Psat1g194520.1		Psat1g194520.1	1212	Psat1g194520.1	26.1059	26.3925	25.9417	26.444	26.8009	26.6063	26.9422	26.3293	22.3829	21.7775	22.8542	22.4072	22.0426	21.2488	21.9641	21.479	22.7618	22.1147	22.0863	21.5053	27.2967	26.7594	27.0128	26.99	22.57	22.0431	22.8695	22.6713	21.4722	21.3683	22.3577	22.073	23.7081	22.3829	21.742	22.1945	24.5308	23.8533	23.2034	24.1337	21.5373	24.1427	26.7075	26.9251	27.3639
Psat1g195720.2;Psat1g195720.1;Psat7g068960.1;Psat2g000120.1		Psat1g195720.2;Psat1g195720.1	1213	Psat1g195720.2;Psat1g195720.1	23.4584	23.6405	23.6563	23.3299	22.0322	22.4613	21.7333	22.2103	22.968	21.6187	22.2171	21.9149	21.8504	21.5311	21.2734	21.9098	22.2059	22.7129	21.9945	23.1838	23.0509	22.3855	21.9866	21.7988	21.783	21.9207	21.852	21.5183	22.629	21.0005	21.8781	22.1475	22.7069	22.8036	22.9414	24.7702	23.3675	22.4642	22.4395	22.6547	21.6752	22.7022	23.3106	23.6149	22.4592
Psat1g196960.1		Psat1g196960.1	1215	Psat1g196960.1	24.8939	24.9961	24.857	25.1058	23.837	24.2478	24.2481	24.304	23.4568	24.6083	24.7021	24.6286	24.6337	24.8252	24.7036	24.7504	21.9573	21.8778	21.4492	22.6685	25.0393	25.0606	24.9278	24.8383	24.5156	24.2093	24.4822	24.0999	24.5008	24.3946	24.504	24.4399	23.9152	23.6565	21.8513	23.3886	24.174	24.7179	24.5372	24.702	24.6988	24.9027	24.8691	24.8597	23.7752
Psat1g197320.1;Psat6g012800.1;Psat6g011720.1;Psat6g011920.1;Psat6g011680.1		Psat1g197320.1;Psat6g012800.1;Psat6g011720.1	1216	Psat1g197320.1;Psat6g012800.1;Psat6g011720.1	25.5075	25.3599	25.6824	25.5132	25.2959	25.6561	25.3312	25.9446	23.3104	25.6356	25.1989	25.7245	25.133	25.5681	25.376	25.4682	25.3279	24.3484	25.2334	24.2515	25.4688	25.3348	25.3135	25.4498	25.4544	25.5637	25.3823	25.0754	25.68	25.8635	25.6708	25.4985	24.9386	25.1622	24.9936	24.9201	25.9663	25.9177	25.7792	25.7635	25.6236	25.6198	25.6251	25.6602	25.5744
Psat1g197880.1		Psat1g197880.1	1217	Psat1g197880.1	21.6849	21.8951	22.2721	22.0621	22.4568	21.9301	21.8175	21.8538	21.6306	22.4676	21.6055	22.8974	21.7641	22.3406	20.4537	21.607	22.0486	22.5417	21.6498	22.9287	22.3623	21.4893	21.5585	22.5495	22.1442	22.0436	21.8694	21.5546	21.652	21.4686	21.7961	21.8223	22.8656	22.6109	21.8287	23.4294	21.9442	21.8738	21.8224	21.747	21.8599	21.9214	22.0629	22.097	21.7601
Psat1g198040.1;Psat6g104680.1;Psat6g104680.2;Psat6g116800.1;Psat6g116800.2;Psat0s911g0280.1;Psat1g198040.2;Psat6g139080.1;Psat7g094680.1;Psat2g055120.1;Psat0s2306g0040.2;Psat6g142480.1;Psat7g165200.1;Psat5g276280.1;Psat5g276280.2;Psat7g070320.1;Psat0s2306g0040.1;Psat6g053880.1		Psat1g198040.1;Psat6g104680.1;Psat6g104680.2;Psat6g116800.1;Psat6g116800.2;Psat0s911g0280.1;Psat1g198040.2;Psat6g139080.1;Psat7g094680.1;Psat2g055120.1;Psat0s2306g0040.2;Psat6g142480.1;Psat7g165200.1;Psat5g276280.1;Psat5g276280.2;Psat7g070320.1;Psat0s2306g0040.1;Psat6g053880.1	564	Psat1g198040.1;Psat6g104680.1;Psat6g104680.2;Psat6g116800.1;Psat6g116800.2;Psat0s911g0280.1;Psat1g198040.2;Psat6g139080.1;Psat7g094680.1;Psat2g055120.1;Psat0s2306g0040.2;Psat6g142480.1;Psat7g165200.1;Psat5g276280.1;Psat5g276280.2;Psat7g070320.1;Psat0s2306g	21.4642	22.2675	22.1485	22.3546	22.3666	21.8108	21.7318	22.6463	22.5765	22.5517	22.147	22.0676	22.1835	21.3261	21.7499	22.3319	22.0522	22.1014	23.1055	22.0917	22.5651	22.4804	22.128	21.6662	21.9622	22.6162	21.7778	22.3927	22.3188	21.7328	21.8236	21.4858	21.7913	22.0108	22.5348	21.9243	22.8521	21.387	21.4873	21.4731	20.8682	23.0248	22.5429	21.9059	21.4242
Psat1g198200.1;Psat1g198200.2;Psat1g198200.3		Psat1g198200.1;Psat1g198200.2;Psat1g198200.3	1218	Psat1g198200.1;Psat1g198200.2;Psat1g198200.3	22.2021	22.4474	22.3719	22.1442	22.27	22.7755	22.9655	22.1707	23.1714	23.4816	23.2438	23.1453	22.2293	22.9105	22.9443	22.7394	23.7248	22.9013	23.1055	24.0687	22.5535	22.1133	22.7833	22.8379	23.0505	23.0002	23.2799	23.0527	22.2	22.566	22.6509	22.9977	21.978	22.9981	23.4368	23.208	22.2296	21.4488	22.598	22.6151	22.0685	22.2051	22.3209	22.655	22.4671
Psat1g199080.2;Psat1g199080.1;Psat1g169400.1;Psat0s4121g0120.1;Psat6g057640.2;Psat6g057640.1		Psat1g199080.2;Psat1g199080.1;Psat1g169400.1;Psat0s4121g0120.1	454	Psat1g199080.2;Psat1g199080.1;Psat1g169400.1;Psat0s4121g0120.1	26.2098	26.5223	26.5251	26.2376	25.8011	25.5949	26.1596	26.2123	28.1	27.491	27.7174	27.6455	26.6108	26.6954	26.79	26.833	25.527	25.5261	25.5385	25.4646	25.4002	25.2689	25.577	25.6313	26.8546	26.7042	27.0093	27.151	26.9619	26.8207	27.1349	26.8576	25.894	26.288	25.8751	26.1335	26.2658	26.3714	26.6317	26.4324	26.0447	26.2342	26.3619	26.4793	26.193
Psat1g199560.1		Psat1g199560.1	1220	Psat1g199560.1	23.8064	24.2221	24.1049	23.6587	23.2004	23.673	22.1778	22.5517	23.0407	22.8459	21.9969	22.0763	23.566	23.8386	24.09	23.7439	25.1196	24.3078	24.0359	24.9055	23.4092	23.9977	23.1078	23.4187	21.6283	21.8025	21.956	21.8797	23.0147	23.7085	22.582	23.8176	25.4867	25.7028	24.7153	24.3171	23.8082	24.4562	23.5256	23.1841	23.7005	23.3243	23.3457	23.4459	23.3631
Psat1g199960.1		Psat1g199960.1	1223	Psat1g199960.1	22.0522	22.6363	22.7134	21.6836	24.1081	21.9365	21.8795	22.2228	22.3237	22.6117	21.913	21.447	21.8753	21.9962	21.6739	21.6526	22.5487	22.5742	23.0559	22.9999	21.3855	21.9632	22.2612	21.5599	23.1866	22.1048	22.8603	21.9851	22.8969	21.6791	22.0673	21.9275	23.1076	23.3031	23.7773	23.862	22.3554	22.1132	21.583	22.3295	21.555	22.6027	21.0773	21.6234	22.7257
Psat1g200160.1;Psat1g200160.2;Psat1g200320.1		Psat1g200160.1;Psat1g200160.2	1224	Psat1g200160.1;Psat1g200160.2	24.583	24.2191	24.3733	24.5208	22.5174	23.1937	23.1159	23.3649	22.1088	23.8809	23.8586	23.8497	24.7933	24.5957	24.7124	24.733	22.4106	20.8574	22.5761	22.9282	24.0005	24.3207	23.9113	23.9282	24.6633	24.4636	24.389	24.3534	24.6298	24.7824	24.6599	24.5224	20.9688	21.521	21.8901	22.0038	24.334	24.5133	24.5581	24.4418	24.3288	24.5363	24.3478	24.3427	24.1578
Psat1g203240.1		Psat1g203240.1	1227	Psat1g203240.1	24.1905	23.3817	23.4347	24.1479	22.1128	23.5658	24.2888	24.1684	22.5918	23.4229	23.3923	23.735	23.2641	24.7538	24.589	24.5901	24.6331	24.6359	24.6402	24.3799	24.2127	24.2666	24.0738	24.2681	25.2424	25.1695	24.5662	24.7006	24.3113	24.3504	24.309	24.0408	23.8845	23.9202	22.8552	23.1154	24.2037	24.1195	24.2864	24.2346	24.1348	24.5272	24.1021	23.0657	23.7368
Psat1g204040.1;Psat3g150840.1;Psat1g204040.2;Psat1g204040.3;Psat3g150840.2		Psat1g204040.1;Psat3g150840.1;Psat1g204040.2;Psat1g204040.3;Psat3g150840.2	1228	Psat1g204040.1;Psat3g150840.1;Psat1g204040.2;Psat1g204040.3;Psat3g150840.2	26.3393	26.4856	26.7526	26.2804	27.3122	27.0872	27.001	26.4089	25.9513	27.395	27.1655	27.1679	26.3311	26.2614	26.4069	26.4095	24.4276	24.8963	24.8853	24.754	26.4161	26.1752	26.4379	26.182	26.4538	26.4995	26.2898	26.5471	26.8565	26.5222	26.9234	26.3364	25.6096	26.0217	25.9539	26.0678	26.3461	26.4	26.3818	26.7709	26.2766	26.0962	26.1015	26.2768	26.3274
Psat1g204400.1		Psat1g204400.1	1229	Psat1g204400.1	22.3525	22.7047	21.4197	21.2127	22.7063	20.9582	21.0228	21.3216	22.7032	23.4077	21.2032	22.0319	21.8075	21.4022	21.5354	21.5519	22.1632	22.6597	23.1335	23.418	20.9475	21.0015	21.2097	20.9451	21.692	21.9102	21.7727	21.5299	21.6802	21.7961	21.4781	21.2523	23.2148	23.6309	22.9254	21.9928	22.5301	21.5603	21.8159	20.5431	21.8012	21.0307	22.0522	21.1209	22.3277
Psat1g204440.1		Psat1g204440.1	1230	Psat1g204440.1	23.1359	23.7132	23.3859	23.3257	22.7457	22.7894	22.784	22.8755	22.9435	22.2364	23.1631	22.8241	23.7023	23.3809	23.5533	23.7093	21.9437	23.408	22.0767	22.0369	22.9035	22.9104	22.6852	23.0908	23.7725	23.7467	23.4516	23.5052	23.5466	23.4809	23.4424	23.1832	22.8425	22.7495	20.9832	22.9649	22.9752	23.1603	23.3101	23.2014	23.0639	23.1167	23.4395	23.2659	22.7844
Psat1g205480.1		Psat1g205480.1	1235	Psat1g205480.1	23.1439	23.2426	23.304	23.5173	24.3169	24.2206	24.8031	24.9657	22.7129	22.1231	22.3753	21.2883	21.7982	21.6659	22.1338	22.1522	21.4115	22.1457	22.9664	24.0606	24.221	23.9633	24.7299	24.6993	21.5609	21.7853	21.796	21.5274	21.9705	21.5822	21.0837	22.3361	23.3643	23.6466	22.095	23.3762	21.7073	22.9	22.4231	21.5536	21.9501	22.3958	23.1388	23.2617	24.6993
Psat1g205600.1		Psat1g205600.1	1236	Psat1g205600.1	22.4631	20.8818	21.9651	21.7547	22.4405	22.2068	22.4062	21.5054	22.5524	22.8727	22.2714	22.8077	21.2616	21.9328	21.9356	21.9641	22.7971	21.8328	22.3045	22.2608	20.8796	21.8941	21.4507	20.689	21.5292	21.445	21.7394	22.2342	21.6398	21.5009	21.5468	21.558	22.4978	22.2591	23.5556	23.2463	22.6281	22.0288	21.4279	22.274	21.8715	22.1117	21.2119	23.2162	22.4885
Psat1g206000.1		Psat1g206000.1	1238	Psat1g206000.1	24.4053	23.2877	23.6107	24.3169	23.8123	24.8621	24.487	23.6819	23.2744	24.4356	23.3224	24.2061	22.0775	24.0711	24.4057	24.0651	22.1452	21.6166	20.6269	22.5817	24.4681	24.5936	24.4593	24.2479	23.9682	23.9513	23.4487	23.2019	24.3889	24.517	24.5453	24.5082	22.7694	22.1367	22.1873	23.0588	24.7772	24.7026	24.9236	24.6914	24.2615	24.4466	24.2175	24.4475	23.9682
Psat1g206560.1		Psat1g206560.1	1239	Psat1g206560.1	20.9773	22.2249	21.6345	22.0111	21.9915	23.2083	22.4844	23.2179	21.8825	22.9211	21.0711	22.4752	22.2469	22.7394	22.9122	21.2758	24.6892	24.4315	25.5263	25.5823	22.6492	21.1133	22.3806	22.9183	21.2314	21.6115	21.4689	21.5363	21.8986	21.2689	22.3578	22.033	24.1404	23.8348	23.839	23.8742	21.8684	22.2329	22.6546	22.9603	21.974	21.1932	21.0635	21.9599	23.2259
Psat1g206920.1;Psat6g091360.1;Psat6g091400.1;Psat4g019480.1;Psat2g072800.1;Psat2g072720.1		Psat1g206920.1	1240	Psat1g206920.1	22.284	22.0185	21.3827	22.4975	21.4162	22.2395	21.775	22.4269	21.8032	22.3832	22.2551	22.8464	21.4381	22.0105	22.1405	22.0416	23.3217	23.3738	23.4436	23.5021	22.3744	21.9786	22.1178	21.4548	21.7804	22.1497	21.8506	21.6964	22.1725	22.1972	22.4164	21.6568	22.2855	22.295	22.9935	22.4	22.2659	21.6128	22.3517	22.1891	22.3311	22.5574	22.0511	22.6849	20.9825
Psat1g207480.1		Psat1g207480.1	1241	Psat1g207480.1	22.782	22.0314	22.5071	22.1447	22.5131	22.329	22.7128	22.9725	22.7749	22.138	21.4539	22.5262	22.0786	22.5104	22.8342	21.5164	22.4417	22.1594	22.2646	23.3017	21.9894	22.1239	22.3189	22.284	20.9856	21.93	21.5749	21.3996	22.4291	22.0201	21.6908	21.9641	21.6937	22.9174	21.8877	23.0385	22.401	22.1898	22.4431	21.8337	21.2565	22.2136	21.2503	21.5285	22.1161
Psat1g207840.1		Psat1g207840.1	1243	Psat1g207840.1	26.0675	27.2403	26.9916	25.9575	26.6999	26.8436	26.7566	26.6814	26.0529	27.5838	27.6266	27.3896	26.1129	26.455	26.1415	26.3543	26.7343	26.4634	24.3709	26.1535	26.286	26.2485	26.3369	26.6098	26.2109	26.3142	26.9258	26.5001	26.6449	26.2959	26.5149	26.2457	25.173	25.2486	25.4321	25.5086	26.1402	26.0371	26.2596	26.4634	26.274	26.0287	25.7685	25.9951	26.6803
Psat1g207880.1		Psat1g207880.1	1244	Psat1g207880.1	24.1582	24.4255	24.5284	24.0671	25.1916	25.1973	25.0731	25.0039	24.0424	24.1334	24.4223	24.1926	23.7694	23.6629	23.6347	23.7301	25.8589	25.7236	25.5719	25.3654	24.4429	24.661	24.6227	24.6751	23.9786	23.8282	23.8485	24.4436	23.9982	24.1784	24.0464	23.6605	25.6614	25.4011	25.8095	25.7068	24.4013	24.2666	24.5437	24.3679	24.1726	24.0645	24.1931	24.4011	24.3007
Psat1g208040.1		Psat1g208040.1	1246	Psat1g208040.1	22.0238	21.3187	22.4528	21.2028	22.2609	22.2528	21.636	22.6279	22.0662	23.1653	22.6317	21.8985	22.5022	22.413	22.8579	22.7448	23.9623	22.2915	22.3115	22.168	22.856	20.9558	21.7411	22.5791	22.5731	22.9677	22.6536	22.7856	22.0123	22.8415	22.8051	21.8336	22.9935	23.2745	23.0797	21.7341	22.1909	21.9253	22.8331	22.9836	22.3232	21.4866	21.9313	21.8009	22.9618
Psat1g208280.1;Psat2g099720.1;Psat6g007680.1;Psat0s301g0200.1		Psat1g208280.1;Psat2g099720.1;Psat6g007680.1	1247	Psat1g208280.1;Psat2g099720.1;Psat6g007680.1	26.5572	25.5542	25.6304	26.2838	25.1102	25.2156	25.2431	25.7133	26.7165	25.8391	26.5563	25.6837	26.7909	26.5088	26.368	26.5529	24.4867	24.5568	24.8291	23.3574	25.5602	25.6674	25.7558	25.7306	26.7021	26.8548	26.727	27.0803	26.8115	26.7565	26.8852	26.599	24.8577	25.2055	25.2193	25.2519	26.1998	26.4848	26.2839	26.2579	26.0201	26.166	25.9371	25.8384	25.8466
Psat1g210240.2;Psat1g210240.1		Psat1g210240.2;Psat1g210240.1	1249	Psat1g210240.2;Psat1g210240.1	22.4868	22.2742	21.9994	21.6919	21.8179	23.3648	21.7405	22.4193	22.5634	23.1323	21.7289	23.1731	22.5035	22.4944	22.4531	21.5643	23.0424	23.0106	21.209	21.852	22.8596	22.9131	21.39	22.6321	22.6464	22.7101	22.4307	21.8426	21.5352	21.5738	21.726	22.4137	23.1427	23.268	22.6944	22.8215	22.5361	22.9104	22.422	21.8433	21.8741	22.4104	21.3244	21.4805	22.0833
Psat1g211120.1		Psat1g211120.1	1253	Psat1g211120.1	23.1692	22.3954	22.4266	23.5787	21.2557	21.6517	24.9059	22.103	22.4353	23.383	23.575	22.9062	22.2256	23.3062	23.4057	23.55	22.5848	21.5757	20.4661	23.5392	21.3955	21.6621	21.5149	21.5158	24.2058	24.3383	23.9818	23.714	24.2058	23.9829	24.1388	22.1556	22.9624	23.0118	23.1668	21.7294	22.0549	21.9665	21.9224	22.0922	22.4685	22.3431	22.4718	21.6483	23.2065
Psat1g211400.1		Psat1g211400.1	1254	Psat1g211400.1	22.3265	22.626	22.9162	21.6109	24.918	24.3079	24.7714	24.4097	21.7428	22.2398	21.6301	21.1833	22.2031	22.2982	23.0639	23.121	25.9117	26.1427	25.5403	25.9395	23.8935	23.4785	24.3647	24.0737	22.264	23.2423	22.8927	22.6706	22.7449	22.3839	22.7062	22.2629	24.8758	24.7196	24.738	22.2164	22.9098	22.5557	22.5993	22.831	23.0537	22.9215	23.0772	22.802	22.7403
Psat1g211800.1;Psat1g211800.2;Psat1g211800.3		Psat1g211800.1;Psat1g211800.2;Psat1g211800.3	1256	Psat1g211800.1;Psat1g211800.2;Psat1g211800.3	23.2788	23.5534	23.5987	23.1094	22.5167	23.1365	23.0958	22.9737	22.7391	21.8895	22.6568	21.7784	22.7908	22.6633	22.7054	22.4479	22.9673	23.7491	23.0966	22.0132	22.1676	23.1229	21.7908	22.9205	22.3544	22.6484	22.7011	22.7095	23.1511	23.1631	22.9239	22.9271	22.7544	21.1385	22.2616	23.0791	23.7002	23.8827	23.6555	23.5135	23.1169	23.1266	23.1672	23.3232	23.4076
Psat1g212200.1;Psat1g212200.2		Psat1g212200.1;Psat1g212200.2	1257	Psat1g212200.1;Psat1g212200.2	24.6544	24.6916	24.7769	24.9374	25.5676	25.2987	25.4539	25.2556	22.8657	23.902	24.4037	23.9332	24.4002	24.0758	24.1167	24.0458	25.3057	25.5986	26.01	25.64	24.9976	24.9884	25.1237	24.9371	24.0061	23.8659	23.5917	24.0838	23.7948	23.928	23.9821	23.8479	25.4116	25.4527	25.4006	25.4966	24.4253	24.3915	24.2072	24.1596	24.4446	24.4862	24.8027	24.7011	25.4486
Psat1g212360.1		Psat1g212360.1	1258	Psat1g212360.1	25.0612	25.2249	25.3821	25.0638	24.7838	24.8628	24.7618	24.5694	24.9273	25.3657	25.1606	25.4603	24.7882	25.2592	25.2202	25.254	22.8506	23.119	22.5844	23.174	24.9092	25.1867	24.9133	24.978	25.2448	25.1839	25.2834	24.4763	25.1124	25.2452	25.2147	25.1119	22.6006	22.9875	21.8973	22.4701	25.4587	25.3665	25.5561	25.4677	25.2775	25.2905	25.2315	25.2137	25.0808
Psat1g212440.1		Psat1g212440.1	1259	Psat1g212440.1	26.4562	26.9342	26.9464	25.9015	24.0688	24.6686	24.5433	24.1482	24.5475	25.0432	24.8882	24.763	26.3855	26.6175	26.6562	26.5195	21.4622	22.3264	21.8008	21.8008	24.8733	25.3685	24.5603	24.3721	23.9601	24.503	24.1958	23.7559	26.2436	26.5221	26.1598	26.4104	22.4309	23.158	23.2888	22.2969	26.5848	26.6269	26.5287	26.3996	26.413	26.0714	25.8744	25.6639	25.1142
Psat1g212840.1		Psat1g212840.1	1261	Psat1g212840.1	21.3582	21.8078	21.755	22.1728	21.312	22.0899	21.7529	22.127	22.8987	22.4102	22.3695	22.4491	22.7002	22.3223	22.1309	22.3445	22.4506	21.0714	22.1474	22.8357	21.9798	22.0448	21.9333	22.0189	22.8731	23.4216	23.8552	22.9231	22.699	23.0253	22.3171	22.1783	22.2767	22.6943	23.1878	22.5913	21.8388	21.7655	22.4326	22.5513	21.6621	21.6741	21.5676	21.5332	21.1074
Psat1g212880.1;Psat7g057320.1		Psat1g212880.1	1262	Psat1g212880.1	23.7337	23.2647	23.212	23.8896	23.3992	23.6798	23.6972	23.9143	23.2785	24.0872	23.9375	23.9102	23.9942	23.735	23.7158	23.7346	24.6583	24.0658	23.831	24.1472	23.8797	23.765	23.9408	23.7882	23.8972	23.8802	23.3784	23.6561	24.062	23.9003	24.2109	23.7464	24.2185	23.8352	22.0307	23.9623	23.6262	23.4721	23.7102	23.6092	23.572	23.5815	23.7613	23.73	23.7241
Psat1g213760.1;Psat1g213760.2		Psat1g213760.1;Psat1g213760.2	1263	Psat1g213760.1;Psat1g213760.2	22.2123	23.2231	22.7202	22.0364	21.6204	21.762	22.7107	22.6111	22.1854	23.6674	23.4621	23.9155	23.348	23.3312	23.1404	22.9289	23.2464	23.4987	22.4759	22.3264	22.7204	22.4992	22.745	23.257	24.048	23.9645	24.2353	23.5399	23.0595	23.2911	23.1418	22.6799	23.1482	21.9791	22.2368	22.5867	21.5178	22.2318	23.3836	22.1472	23.0444	22.908	22.5608	22.722	22.162
Psat1g214320.1		Psat1g214320.1	1264	Psat1g214320.1	22.6035	22.704	22.5331	22.2992	22.2742	21.8909	21.6623	22.2184	22.3642	23.4841	23.5608	23.6235	22.8138	22.4203	22.5132	22.5301	22.8207	22.8424	22.8789	23.5014	21.569	22.7405	22.6738	22.8576	23.4051	23.3292	23.0928	23.7011	23.1346	23.1379	23.2588	22.7778	22.3461	22.7836	22.6502	23.3793	23.0175	22.9534	23.3905	23.0534	22.5853	22.4338	22.6877	22.8862	22.6146
Psat1g214560.2;Psat1g214560.1		Psat1g214560.2;Psat1g214560.1	1265	Psat1g214560.2;Psat1g214560.1	22.0576	22.0675	22.0857	21.4213	22.5866	22.1955	21.1031	22.2224	21.6222	22.2907	22.172	21.3554	21.3605	21.4507	21.7091	21.8711	21.6511	21.7144	22.3983	21.858	22.3871	22.1912	21.5855	22.2438	21.895	22.5879	22.0459	21.5655	22.5091	21.6463	22.9913	21.823	23.3134	23.1868	23.4503	23.6078	22.0631	21.9054	22.2477	22.4406	22.2826	21.967	22.3156	22.189	22.125
Psat1g214640.1;Psat1g214640.2		Psat1g214640.1;Psat1g214640.2	1266	Psat1g214640.1;Psat1g214640.2	21.7319	21.5388	21.6318	21.5304	22.3765	21.1209	22.8457	20.9076	22.139	21.5103	21.463	22.4301	21.9132	21.4474	21.694	21.6172	23.4218	22.3107	22.5438	22.9898	20.9565	21.1221	21.2174	21.1883	21.4147	22.6459	21.897	21.6996	22.3762	21.7743	21.7796	21.7402	22.8289	22.8196	22.5405	22.7551	21.275	21.5016	22.9887	23.002	21.3522	21.2839	22.472	21.1583	22.0286
Psat1g215120.2;Psat1g215120.1		Psat1g215120.2;Psat1g215120.1	1267	Psat1g215120.2;Psat1g215120.1	25.424	25.6814	25.9215	25.5544	25.3728	25.457	25.5165	25.2719	24.8721	23.8934	24.3202	24.1701	24.8595	25.0748	25.0127	25.1911	26.0087	26.6846	25.9742	26.3073	25.8118	25.565	25.6012	25.7203	25.5909	25.4025	25.3561	24.5515	25.3813	25.4806	25.3226	25.0529	25.6942	25.6952	25.8019	25.6917	25.5393	25.3824	25.5692	25.4245	25.3108	25.8972	25.7296	25.916	25.4905
Psat1g215760.1		Psat1g215760.1	1268	Psat1g215760.1	22.4385	23.8747	24.0039	23.9177	22.9304	23.2417	23.0187	22.9548	22.1889	22.9503	23.065	23.0595	23.0324	22.2581	22.3022	21.8193	22.1386	21.6683	23.5935	20.699	23.4408	23.41	23.0172	23.3167	21.8065	22.3231	22.4593	22.789	23.7018	21.8015	23.4646	21.8887	22.5236	23.1458	22.4229	22.8683	22.9188	22.2282	21.5764	21.768	23.993	24.14	22.0518	21.7934	22.4601
Psat1g216320.1;Psat7g006880.1		Psat1g216320.1	1269	Psat1g216320.1	23.6943	23.7746	23.5262	23.7194	24.3038	24.3402	24.1907	24.7345	24.0413	24.3027	24.1454	24.3006	23.8874	23.9011	23.9383	24.1035	22.138	22.3979	23.0204	21.9009	24.0428	24.0188	24.1187	24.2909	24.0792	23.7839	23.8072	23.8025	23.8349	23.9561	23.9146	23.7378	22.892	23.6882	23.6506	22.6684	23.8449	23.7904	24.2312	23.8699	23.9581	23.6006	23.8394	24.002	24.4782
Psat1g216360.1		Psat1g216360.1	1270	Psat1g216360.1	22.4201	22.4663	22.4472	22.4444	22.9912	21.7172	21.9457	22.0103	21.9828	22.8632	22.9993	23.0922	22.9827	22.3295	22.5462	22.3993	22.5978	23.0553	22.7871	22.4491	21.8667	22.4194	22.078	22.4306	22.9967	23.2083	23.452	22.9713	22.9955	22.9427	22.6485	22.6913	23.2527	23.4996	22.2547	23.0301	22.4527	22.4796	22.2748	22.2298	22.4183	22.2062	22.2938	22.2111	22.2005
Psat1g216920.1		Psat1g216920.1	1273	Psat1g216920.1	25.4482	25.9756	25.3154	25.2791	25.7722	24.9752	25.2468	25.5345	24.3912	24.8293	24.8009	24.7105	24.6728	24.607	24.6094	25.0084	22.0182	22.7205	21.8694	22.4482	25.272	25.0746	25.7319	25.3499	23.4863	23.976	24.7293	23.9986	24.5083	25.0806	24.3789	25.115	24.4999	22.4817	25.6743	24.671	24.7494	24.7065	25.1959	25.0273	25.0723	25.2367	26.2095	25.3206	25.8711
Psat1g218240.2;Psat1g218240.10;Psat1g218240.5;Psat1g218240.3;Psat1g218240.1;Psat1g218240.9;Psat1g218240.4;Psat1g218240.8;Psat1g218240.7;Psat1g218240.6		Psat1g218240.2;Psat1g218240.10;Psat1g218240.5;Psat1g218240.3;Psat1g218240.1;Psat1g218240.9;Psat1g218240.4	1275	Psat1g218240.2;Psat1g218240.10;Psat1g218240.5;Psat1g218240.3;Psat1g218240.1;Psat1g218240.9;Psat1g218240.4	21.7102	22.913	21.5695	22.419	24.5652	24.9643	24.9531	23.4187	22.1166	21.4216	22.3041	22.4058	21.4197	21.8825	22.2555	21.8391	22.4487	22.2212	22.0958	22.3672	23.8073	23.3009	23.0328	23.3521	21.9931	21.7647	22.3723	22.027	21.7468	21.8678	21.9845	21.8618	21.8206	23.0913	23.1178	23.4233	21.7812	22.4479	22.3022	22.4044	22.018	22.9106	22.8763	23.7346	23.9625
Psat1g218280.1		Psat1g218280.1	1276	Psat1g218280.1	21.3968	21.7299	22.6449	22.2539	21.5917	22.4684	21.5663	22.431	23.1996	22.3708	21.83	21.9973	21.6749	22.2989	21.8485	22.2512	24.9715	23.5902	23.7899	23.587	22.6304	22.472	21.9181	21.8607	21.7957	21.7578	21.9047	22.2741	21.624	21.9473	22.741	22.1064	23.7291	22.3332	22.2496	22.6836	22.4791	22.4955	22.5348	22.2129	22.5979	22.4937	22.9116	22.0101	22.7579
Psat1g218560.1		Psat1g218560.1	1278	Psat1g218560.1	21.8833	22.6275	22.0758	21.6076	21.6959	21.9109	22.204	22.3432	22.0631	23.1901	21.6838	21.0541	22.9201	23.9865	23.5475	23.7426	22.1046	22.6574	22.6284	22.0841	21.5775	23.6511	23.7462	23.7	23.5581	22.5358	21.8388	23.2332	22.4617	22.6943	21.8467	24.0904	22.4705	22.0011	24.2088	22.7397	22.0722	20.9494	21.7494	23.3438	21.4894	21.4042	22.1987	22.1075	21.9803
Psat1g218960.4;Psat1g218960.3;Psat1g218960.2;Psat1g218960.1		Psat1g218960.4;Psat1g218960.3;Psat1g218960.2;Psat1g218960.1	1281	Psat1g218960.4;Psat1g218960.3;Psat1g218960.2;Psat1g218960.1	27.1073	27.0561	27.064	27.1927	27.0974	27.2249	27.3367	27.2364	25.977	26.8578	26.6067	26.9897	26.7586	26.9519	27.0304	26.8312	26.7802	27.4067	27.2659	27.837	27.316	27.1489	27.0799	27.2386	26.6543	26.7361	26.8181	26.476	27.1559	27.126	27.2256	26.9577	26.9717	27.0832	27.173	27.2424	27.1984	27.3524	27.3637	27.2621	26.8495	27.0622	26.9438	26.9199	27.0587
Psat1g219160.1		Psat1g219160.1	1283	Psat1g219160.1	22.9749	22.9761	23.3116	22.2451	21.9116	21.5583	22.7564	22.0587	22.5125	22.0504	23.6305	23.8796	23.9174	23.6317	23.5201	23.9126	21.6266	21.7636	22.01	21.9977	22.7759	20.837	22.4547	22.0724	23.591	23.4962	23.3322	23.5971	23.6764	23.7095	23.83	22.0119	22.6122	23.4867	21.9119	22.5761	22.4602	23.4749	23.7192	22.6793	21.7704	23.7191	22.5376	23.3314	22.8552
Psat1g219720.2;Psat1g219720.1		Psat1g219720.2;Psat1g219720.1	1284	Psat1g219720.2;Psat1g219720.1	22.1178	22.0237	22.105	21.9477	21.7782	22.0987	21.7027	21.9248	22.0555	22.5389	22.6383	22.5083	22.1765	22.5286	22.5085	22.1936	22.4591	22.2439	23.0262	22.7508	21.8899	21.7819	21.6211	21.2652	21.7865	21.5225	22.399	22.3752	21.9632	22.1146	20.5759	21.7714	22.5023	22.1309	21.6471	22.6876	22.6682	21.9308	22.7839	22.4521	21.8959	22.042	21.8846	22.1455	22.1472
Psat1g220040.2;Psat1g220040.1		Psat1g220040.2;Psat1g220040.1	1286	Psat1g220040.2;Psat1g220040.1	23.6814	23.8646	23.5943	23.9321	22.8317	23.902	23.7789	24.2676	22.6102	23.7139	24.2551	24.1523	23.5232	23.2863	23.25	23.3956	22.9453	22.1373	22.492	22.3081	23.1972	23.9136	23.8924	23.6379	24.1996	24.3592	24.4189	24.3184	24.0669	24.0344	23.9742	23.6465	22.662	22.4532	22.6855	22.606	23.6852	23.1671	22.4208	23.0295	22.957	22.897	23.5274	23.268	22.9352
Psat1g220440.4;Psat1g220440.3;Psat1g220440.2;Psat1g220440.1		Psat1g220440.4;Psat1g220440.3;Psat1g220440.2;Psat1g220440.1	1287	Psat1g220440.4;Psat1g220440.3;Psat1g220440.2;Psat1g220440.1	21.9279	23.0255	22.1847	22.0347	22.0705	22.2757	22.0877	21.6105	22.6406	22.7224	21.8346	22.3003	21.9264	21.4858	22.4221	22.2026	22.5126	21.7404	23.4924	22.0954	21.6914	21.3916	22.5759	21.617	22.168	22.4344	22.1363	22.142	22.2224	21.7528	23.1003	22.6988	22.5046	23.2051	23.2206	23.5423	22.536	21.9293	22.1498	21.8711	21.4956	22.08	22.1203	21.3506	22.011
Psat1g220480.1;Psat5g210280.1;Psat5g210320.1;Psat7g240960.1		Psat1g220480.1	1288	Psat1g220480.1	23.5455	23.4274	23.8083	23.2717	22.2296	22.9991	22.2945	22.2393	20.3826	23.3696	23.5922	23.4162	23.8317	23.7643	23.8846	23.6095	21.9098	22.095	22.4523	21.4701	22.8879	23.2723	22.7815	22.6041	23.6729	23.5019	23.705	23.4051	24.0039	24.1215	24.1033	23.9454	21.9166	21.7385	22.5945	22.9046	23.7642	24.0113	24.0855	23.9518	23.8945	23.7469	23.7478	23.6038	23.6158
Psat1g220520.1;Psat7g198480.1		Psat1g220520.1	1289	Psat1g220520.1	23.2578	23.4858	23.6173	23.0909	21.7289	22.2968	21.3041	22.2561	22.5265	23.2466	23.5715	23.3401	23.893	23.7457	23.68	23.5334	21.5794	23.058	22.1963	23.2328	22.2359	22.7058	22.0439	22.2463	23.2551	23.7135	23.6449	23.5731	23.8028	23.6029	23.8849	24.1035	23.2438	21.7689	23.6268	22.8759	23.992	23.6932	23.6744	24.015	23.7842	23.7798	23.5289	23.3435	23.2373
Psat1g221240.1		Psat1g221240.1	1290	Psat1g221240.1	22.3195	21.723	21.9519	22.5778	22.3464	21.3812	22.3901	22.4021	22.744	21.8923	21.8492	21.8755	22.7161	22.4718	22.4157	22.2046	20.5642	22.9116	22.1954	22.4795	22.5541	22.745	22.1297	21.9826	22.5494	22.515	22.1808	22.5712	22.2963	21.8869	22.135	21.5793	21.9779	22.9123	22.5189	22.0783	21.7297	21.7797	21.5787	22.8432	22.369	22.0474	22.1696	22.3586	22.5751
Psat1g222720.1		Psat1g222720.1	1292	Psat1g222720.1	25.2055	25.2904	24.8795	25.5273	24.5485	25.2845	25.0707	25.2474	25.5301	25.8551	25.6124	25.8209	25.6539	25.2501	25.2955	25.1134	24.0463	23.4696	24.5474	23.5859	25.583	25.3366	25.6353	25.4439	25.5678	25.2974	25.3396	24.6637	25.4106	25.4496	25.0605	25.5259	22.8485	24.0968	24.4531	24.5305	24.7893	25.0019	25.3084	24.9137	25.2994	25.4168	25.4063	25.346	24.7282
Psat1g222760.1		Psat1g222760.1	1293	Psat1g222760.1	26.7173	26.7532	26.71	26.6334	26.0415	26.1704	26.1297	25.9339	26.5254	26.7218	26.8121	26.6523	26.458	26.2979	26.3562	26.3727	24.5993	24.6278	25.134	24.6424	26.1403	26.2667	26.3171	26.4258	26.697	26.5823	26.6172	26.2363	26.6005	26.5912	26.6529	26.389	25.6636	25.5475	26.4126	26.3672	26.1943	26.4609	26.396	26.3867	26.2261	26.382	26.5305	26.5031	26.3388
Psat1g222840.1		Psat1g222840.1	1294	Psat1g222840.1	24.4318	24.2698	24.2472	24.5145	24.5445	24.7111	24.6534	24.7521	23.1885	24.3816	24.0174	24.6096	24.5145	24.2707	24.3665	24.412	23.7913	23.219	23.0292	22.0715	24.4773	24.628	24.683	24.7541	24.7469	24.8281	24.6043	24.4823	24.6268	24.7151	24.7129	24.4461	22.8074	22.6927	23.0467	23.435	24.0711	24.0511	24.2736	24.0737	24.3724	24.2185	24.4011	24.3158	24.2182
Psat1g223000.1		Psat1g223000.1	1295	Psat1g223000.1	27.6384	27.8315	27.8564	27.8313	28.3114	28.0571	28.2417	28.3145	26.8862	27.7831	27.6073	27.9518	27.4605	27.4899	27.4543	27.5119	28.2132	28.4691	28.2623	28.2683	27.7754	27.7262	27.8851	28.0484	27.5228	27.4159	27.5767	27.4042	27.6551	27.555	27.7032	27.469	27.8177	27.9182	27.7771	27.7134	27.5948	27.5993	27.7218	27.6789	27.441	27.6468	27.6197	27.7006	27.9235
Psat1g223040.1		Psat1g223040.1	1296	Psat1g223040.1	23.7265	23.5866	23.4482	23.6177	23.8937	23.4094	23.8413	23.3744	22.7988	23.3133	22.652	22.975	23.2073	22.8388	23.232	22.9362	22.7881	22.8433	23.2347	23.4656	23.4749	23.8776	23.5179	23.7257	22.7511	22.7289	22.4252	22.3514	23.1133	23.0285	23.1548	23.1682	22.6859	22.2291	22.6028	23.4663	23.9166	23.8315	23.9716	23.7388	23.5235	23.4913	23.4169	23.5644	23.3853
Psat1g223280.1		Psat1g223280.1	1297	Psat1g223280.1	24.4205	24.3257	24.4158	24.3566	23.128	23.0643	23.1755	23.2304	21.8659	23.9005	22.9293	23.115	24.7895	24.5301	24.3853	24.6082	21.9098	22.8262	22.8845	23.1186	23.4716	24.0288	23.7148	24.1026	24.3373	24.537	24.4331	24.5377	24.6398	24.9425	24.138	24.7966	22.6057	21.3526	23.3925	22.353	23.8527	23.9516	23.5418	24.1014	24.3476	24.4643	24.1013	24.1681	24.0635
Psat1g223400.1;Psat1g223400.2		Psat1g223400.1;Psat1g223400.2	1298	Psat1g223400.1;Psat1g223400.2	23.621	23.5243	23.321	23.471	23.8157	22.9856	23.8139	23.5217	22.2591	21.7473	23.4179	23.1744	23.9666	23.9705	23.6347	23.8457	24.0373	24.2376	24.5351	23.3791	23.2536	23.112	23.4307	23.45	23.9493	23.9386	24.0026	23.6203	23.7086	23.728	23.1966	23.8598	22.5174	22.8845	22.6471	24.6735	23.0977	23.3569	23.0893	23.2227	23.4839	23.5534	23.768	23.4253	23.2828
Psat1g223520.1;Psat4g166320.1		Psat1g223520.1;Psat4g166320.1	1299	Psat1g223520.1;Psat4g166320.1	22.181	21.5526	21.3905	22.5716	22.0602	22.9353	21.4772	21.9812	22.1998	22.3134	22.1471	22.103	22.0614	21.5339	21.9031	22.1944	22.4341	21.2359	22.8072	23.797	21.8537	22.9565	21.5288	21.9886	21.7149	21.2878	22.0369	21.9744	22.082	21.431	22.4709	22.3482	22.2837	22.6317	22.5687	23.2616	21.4433	23.4375	22.4903	22.0019	22.0078	21.999	22.2931	22.611	22.6578
Psat1g223680.1		Psat1g223680.1	1300	Psat1g223680.1	23.0512	22.8644	23.1892	22.8562	22.5021	21.9457	21.7123	20.8248	22.9108	23.5412	23.0877	23.5422	23.0056	22.8377	23.1315	22.9312	22.3753	22.775	22.6466	22.9983	22.5976	22.6498	21.9293	22.4533	22.7815	22.6868	22.4034	22.9586	23.1697	23.1336	23.0294	22.9444	23.0131	22.4918	23.6039	23.4187	23.6158	23.5567	23.718	23.5505	23.1239	23.1292	23.0851	23.1711	22.506
Psat1g224040.1		Psat1g224040.1	1302	Psat1g224040.1	25.1604	25.3125	25.4254	25.1461	24.8994	25.0449	25.1153	25.0272	23.0401	25.3515	25.256	25.3095	25.2107	25.1894	25.3257	25.4199	25.4127	25.3586	24.8178	24.5882	25.2803	25.082	25.101	25.1965	25.4692	25.347	25.6321	25.1127	25.3487	25.2526	25.4219	25.3929	24.6339	24.8569	24.8741	24.6029	25.3019	25.3427	25.3187	25.1756	25.4606	25.1736	25.1629	25.2302	24.6977
Psat2g000680.2;Psat2g000680.1		Psat2g000680.2;Psat2g000680.1	1307	Psat2g000680.2;Psat2g000680.1	23.3246	22.9573	23.1607	22.1477	20.9338	22.1997	23.2957	22.3492	21.9165	22.0442	22.8699	22.1687	21.8307	22.0112	23.013	22.4432	22.1078	21.626	22.697	23.7661	22.771	22.5623	23.1374	23.042	22.9479	22.3316	21.9256	22.5069	22.9486	22.6138	22.2625	22.614	21.0717	22.9196	22.9819	21.5571	22.245	22.9613	21.4925	21.9242	23.1965	23.2433	23.5924	23.345	21.139
Psat2g000800.1		Psat2g000800.1	1308	Psat2g000800.1	24.8639	25.5472	24.9303	24.8877	24.0174	24.2028	24.5274	24.2559	22.4366	24.0483	21.0058	22.3249	23.7722	23.6862	24.0772	23.6676	22.1898	21.4594	22.9413	23.9697	25.2908	25.3146	25.3084	25.3531	23.8595	22.6582	23.8768	23.6321	22.786	22.8323	23.2981	23.8188	23.2536	22.7844	22.0869	22.7031	25.3337	25.254	25.4778	25.0522	25.0408	25.1189	25.362	25.0779	24.6812
Psat2g000840.1;Psat0s2402g0040.1		Psat2g000840.1	1309	Psat2g000840.1	22.5612	21.9067	21.9727	22.5657	21.7471	22.2199	23.0925	21.7727	22.0078	21.5381	20.4909	21.6915	22.9079	22.0784	21.9701	22.0893	22.2807	22.3511	23.1402	24.5163	22.5504	21.9188	22.135	22.4437	21.9584	22.1607	21.5073	22.2317	21.0446	22.7539	22.452	21.7384	22.8625	22.1815	23.7945	22.9205	22.8027	22.502	22.7204	22.467	22.504	22.4864	22.437	22.7503	21.8668
Psat2g000880.1		Psat2g000880.1	1310	Psat2g000880.1	21.3885	22.6053	22.5174	21.9301	22.7961	21.363	22.3986	22.7688	21.97	21.359	20.5009	21.5871	21.8072	20.8214	22.7522	21.428	21.3196	21.4156	22.8457	22.9607	22.0599	21.4681	21.1607	21.9332	22.2339	22.1305	22.2019	22.1693	22.1362	22.2913	21.6363	21.2505	23.8022	22.5904	22.0642	22.1195	21.8925	22.2355	21.8034	21.8443	22.0006	21.6915	22.2999	21.7971	21.7759
Psat2g001080.1		Psat2g001080.1	1311	Psat2g001080.1	21.8826	21.5435	21.6814	21.6369	21.9024	21.9583	21.9506	21.6958	22.2093	21.9446	22.2986	22.6014	21.7926	21.5727	22.1445	20.801	22.5058	22.5827	22.4027	22.0264	21.1112	21.1789	20.9367	20.7816	21.9583	21.3769	21.571	21.0566	21.6488	21.1448	21.5025	21.2762	22.7051	20.8333	22.6785	23.325	22.207	21.8607	21.8642	22.3137	21.5763	21.4242	21.4334	21.6814	21.792
Psat2g001560.1		Psat2g001560.1	1315	Psat2g001560.1	21.8594	22.9302	21.8927	20.6598	22.9809	21.8151	21.122	21.286	22.3953	22.663	20.8312	22.9666	20.8915	21.3158	21.325	21.2297	22.9873	23.2139	22.1279	22.0492	21.1474	21.195	21.077	21.4487	21.3446	22.2288	22.2995	21.404	22.022	22.1666	22.4783	21.9313	23.8944	23.6586	23.076	23.3541	21.87	21.6246	22.0739	22.0776	22.0508	21.2244	21.0101	21.7362	23.2062
Psat2g001600.1		Psat2g001600.1	1316	Psat2g001600.1	22.4305	22.4521	21.7803	22.8674	22.8221	22.8155	21.8256	21.1223	23.1038	21.5366	22.3129	22.0801	21.5647	21.6188	21.435	22.545	21.9702	22.0618	21.4728	22.4109	22.9247	21.9801	22.8618	21.8489	21.8286	21.3877	21.8276	22.0663	21.9593	22.378	22.125	22.1673	21.8036	21.9406	22.4781	23.0784	22.3711	21.6416	23.1876	22.4577	21.3568	21.9227	22.2236	21.799	22.6571
Psat2g001760.1		Psat2g001760.1	1317	Psat2g001760.1	23.9866	24.3542	23.9019	24.1396	23.16	24.0709	24.2551	23.9187	23.033	23.4218	23.3661	23.3516	23.7045	23.0031	23.5694	23.2697	22.3368	21.021	22.7858	22.3397	23.6958	24.2899	24.0991	24.3537	23.6943	23.6592	23.652	24.2272	23.4819	23.5843	23.7506	23.5624	21.9612	22.5758	23.8661	22.6795	22.9332	23.1255	23.6502	23.4153	23.6827	23.844	23.9239	23.8268	22.8098
Psat2g001840.3;Psat2g001840.2;Psat2g001840.1		Psat2g001840.3;Psat2g001840.2;Psat2g001840.1	1318	Psat2g001840.3;Psat2g001840.2;Psat2g001840.1	22.7782	22.769	22.7045	22.731	22.0206	22.2865	22.1842	22.5883	22.6647	22.0134	21.7107	21.9808	22.3171	22.1748	22.2981	20.8972	21.7312	22.9108	22.7818	23.0144	21.8592	22.2596	22.1684	22.5386	22.7818	23.0193	22.6064	22.8541	22.8948	22.8544	22.6365	22.485	22.0375	23.2011	23.1289	23.3226	21.8315	22.0267	21.9938	22.035	21.8246	22.1501	22.5194	22.2492	22.4074
Psat2g001880.1		Psat2g001880.1	1319	Psat2g001880.1	25.2381	25.6654	24.9692	25.4398	25.1417	25.0449	25.3088	25.302	22.6963	22.8019	22.8119	23.2224	24.4633	24.7319	24.4368	24.8569	20.9893	22.5796	22.161	21.3263	25.153	25.2423	25.3602	25.1143	24.3515	24.513	24.804	24.0683	24.8577	24.9451	24.5592	24.8541	24.6728	23.7386	25.4965	25.5946	24.8168	24.958	24.0611	24.5526	24.7054	24.8801	25.4008	24.8911	25.7633
Psat2g001920.1		Psat2g001920.1	1320	Psat2g001920.1	22.827	22.703	22.6427	22.81	23.1155	21.0582	21.7441	22.6251	21.6376	22.106	22.8627	22.4138	22.218	22.5209	22.5889	22.6169	21.9098	21.5768	20.8659	22.1584	20.851	21.9123	21.7793	21.9387	23.3765	21.8973	22.6021	22.5538	22.069	22.2165	21.9085	21.0574	22.1831	22.0121	22.8946	23.082	23.1805	22.983	23.0047	22.7995	23.1878	23.2636	22.637	22.9188	23.2037
Psat2g002920.1		Psat2g002920.1	1321	Psat2g002920.1	25.131	25.3022	25.2011	25.1951	24.8066	25.2811	25.0569	25.1099	22.5766	23.6253	23.7013	23.4076	23.8895	23.7527	24.1893	23.6541	24.8727	24.6458	24.8888	24.0965	25.0774	25.1673	24.8909	25.0973	23.1307	23.4754	23.3728	23.3159	23.6446	23.9118	23.1616	23.9767	24.0236	24.1462	23.854	24.0597	24.611	24.567	25.3154	24.8245	25.0748	24.9797	25.0436	25.151	24.9493
Psat2g003160.5;Psat2g003160.4;Psat2g003160.1;Psat2g003160.2		Psat2g003160.5;Psat2g003160.4;Psat2g003160.1;Psat2g003160.2	1322	Psat2g003160.5;Psat2g003160.4;Psat2g003160.1;Psat2g003160.2	25.4293	25.3937	25.3012	25.283	24.9326	25.3211	25.3215	25.38	24.761	24.8871	24.7974	24.534	24.6206	24.926	25.0506	25.0931	25.0198	24.7866	25.1148	24.7442	25.1979	25.1972	25.2575	25.3552	24.9461	24.8516	24.77	24.826	24.7961	24.9632	24.6778	24.7744	24.6122	24.6585	23.773	24.9096	25.2075	25.1688	25.1211	25.2459	25.0039	25.0242	25.2061	25.126	25.0878
Psat2g003280.1		Psat2g003280.1	1324	Psat2g003280.1	24.8463	24.718	25.0535	24.9393	24.868	24.4761	24.7746	24.2495	25.4009	24.3586	24.6971	24.2636	25.2236	24.9426	25.218	25.0211	25.2498	24.4964	25.2047	24.8868	24.7095	24.69	24.7904	24.8479	24.2192	24.6094	23.9362	24.5967	24.4478	24.3066	24.7196	24.8016	24.4718	24.544	24.3572	24.6646	24.7389	24.5995	24.8141	24.8035	25.1004	25.0649	25.068	24.9977	24.6887
Psat2g003360.1		Psat2g003360.1	1325	Psat2g003360.1	22.1898	20.9215	21.7066	21.4165	21.6957	23.1931	21.6078	22.2888	22.3478	22.1023	21.4801	22.1401	22.2229	20.9924	22.7893	21.43	23.3192	22.7069	22.8548	21.6494	22.7584	22.8232	22.2362	21.6601	22.1348	22.069	20.8714	22.5042	22.5474	22.2332	21.5665	21.7934	23.185	22.8625	22.8256	22.4974	21.9937	22.0047	22.6017	22.8807	22.3368	21.9366	21.4358	21.8914	22.9983
Psat2g003440.1		Psat2g003440.1	1326	Psat2g003440.1	22.7498	22.4495	22.2072	22.5237	22.8066	22.7102	22.2572	22.3311	23.155	22.9557	21.7258	23.0909	21.8507	22.3487	22.2756	21.2795	23.1478	21.4997	22.6657	21.9323	24.1151	23.8937	23.4048	23.7482	22.0682	22.7366	22.2778	21.7164	22.3956	22.1996	22.5343	22.4884	22.5993	22.756	22.8463	21.3382	23.7316	23.3612	23.0027	23.1779	22.5124	23.146	24.3842	24.7994	24.851
Psat2g003480.1		Psat2g003480.1	1327	Psat2g003480.1	23.3457	24.2511	23.1414	22.4644	23.4439	23.0837	23.4394	22.1172	22.8365	22.0859	21.2509	22.4965	22.1238	21.7085	21.8818	22.5339	22.9096	22.1368	22.6513	22.2178	24.3122	24.298	23.8867	23.8618	21.5453	22.2003	22.1491	21.5938	23.1476	21.7871	21.7246	22.4234	22.166	22.3176	23.3788	22.725	24.2758	23.9231	22.1811	23.6433	22.854	23.7739	24.5501	25.0957	24.884
Psat2g003640.1		Psat2g003640.1	1328	Psat2g003640.1	21.6439	22.8798	22.618	22.6697	21.9316	21.8028	21.9431	22.4136	22.0383	22.0599	21.9386	21.8309	21.5022	22.5615	22.446	22.6052	22.6084	22.3545	22.6151	21.5424	21.6347	21.6066	21.8062	22.3639	22.644	21.5415	22.4708	22.3175	22.066	21.6009	23.0982	22.7922	23.0179	23.121	21.8693	22.9946	23.2138	22.8559	22.8181	22.7077	21.0305	21.2381	21.3045	23.1129	22.2361
Psat2g003680.1		Psat2g003680.1	1329	Psat2g003680.1	26.3781	26.791	26.8611	26.108	26.1613	26.6655	26.6818	24.5642	21.4882	25.6505	25.4997	25.5025	25.5446	25.2146	25.2162	24.1595	22.2745	22.5467	22.1876	21.9733	25.6458	25.4773	24.8711	25.4383	23.9285	23.3275	23.9354	25.2609	24.6991	24.6761	22.0344	24.5572	22.7525	22.7562	23.2971	22.5353	26.9374	26.4117	26.3115	26.4548	25.9691	26.6095	26.564	26.8593	24.9153
Psat2g003800.2;Psat2g003800.1		Psat2g003800.2;Psat2g003800.1	1330	Psat2g003800.2;Psat2g003800.1	21.6948	21.7153	22.8999	22.1062	22.4776	21.9726	22.583	22.4013	22.5826	22.1202	22.1608	21.9567	22.257	20.9868	21.4906	21.4736	23.9159	24.3074	25.4724	24.7809	21.3575	22.4976	21.8772	21.4619	22.5427	22.3618	21.5241	21.3241	22.3875	21.625	21.6791	22.0763	22.6411	22.8829	23.4532	23.2537	21.5596	22.2359	22.2593	22.2341	21.3025	23.0255	21.6651	20.9888	22.1305
Psat2g004480.1		Psat2g004480.1	1334	Psat2g004480.1	26.5662	27.1802	26.7345	26.5688	25.4939	26.2113	25.9916	26.4887	27.3353	26.7831	26.9646	26.9257	26.796	27.0974	26.9924	27.0403	25.4916	26.4025	22.0421	25.2032	25.7726	25.9477	25.7216	25.7463	26.8854	26.9334	26.9916	26.718	26.9114	26.7292	26.9556	26.5795	25.3105	22.5364	25.1099	23.0196	26.1716	26.5251	26.3078	26.3281	26.3901	26.5006	26.5037	26.3737	26.3809
Psat2g004560.1		Psat2g004560.1	1335	Psat2g004560.1	25.8916	26.0668	25.903	25.9429	26.3908	26.3975	26.3637	25.9863	22.3743	25.8513	24.9011	25.6011	25.5504	25.7401	25.7948	25.5818	23.9545	23.9616	24.6914	22.8472	26.3893	26.2822	26.854	26.7987	25.1228	25.3705	25.2289	24.894	25.7739	26.0902	25.1086	26.3866	25.9684	25.3981	26.358	26.1376	26.4249	26.392	26.7265	26.0717	26.4106	26.2635	26.6675	26.06	26.8869
Psat2g004680.1		Psat2g004680.1	1337	Psat2g004680.1	27.0043	26.8197	26.7416	27.1962	28.3884	28.2146	28.7692	28.7163	27.0343	27.7774	27.1694	27.3194	27.0024	26.8905	26.922	26.7357	27.2882	26.9237	27.3142	27.2759	28.2775	28.1564	28.3248	28.0451	27.0411	27.2197	26.5255	27.5205	27.3796	27.6623	27.5676	27.4376	26.1263	26.3492	26.0351	26.1735	26.9251	27.0192	27.2144	27.1275	27.2748	27.2141	27.4921	27.5882	26.871
Psat2g005000.1		Psat2g005000.1	1339	Psat2g005000.1	21.9418	22.5509	22.0817	22.3067	21.863	22.5646	22.2347	22.3129	21.9655	21.8199	22.2301	21.8713	22.2509	20.9784	21.0514	22.126	22.5458	22.8913	21.1838	23.2063	21.6484	21.7324	21.075	21.6891	22.3136	21.6747	22.6916	22.6603	22.6415	21.6833	22.181	22.1527	23.0783	21.4389	22.577	23.2488	21.8108	21.5552	21.3428	21.9372	21.4887	22.9575	22.0402	22.2497	23.3754
Psat2g005160.1		Psat2g005160.1	1340	Psat2g005160.1	22.6097	23.5739	22.8296	23.7793	25.0515	25.0542	25.0748	25.3307	21.7756	22.2667	22.2337	21.3858	22.4886	22.5424	22.7609	22.3911	24.3501	23.9291	24.9047	23.9762	24.6263	23.8225	25.235	25.4225	21.7152	21.1919	22.043	21.0233	21.692	21.5115	21.9194	21.6129	23.435	24.1457	24.4128	23.5909	22.4453	21.1567	22.0955	23.0166	22.6101	22.6203	23.0723	23.0386	23.9071
Psat2g005240.1		Psat2g005240.1	1341	Psat2g005240.1	22.7199	22.5037	21.474	22.5547	21.8686	21.9841	22.3062	22.6651	22.6605	22.039	22.5928	22.1623	22.8681	22.556	22.3627	22.5201	22.2474	21.8136	22.6008	21.99	22.3003	22.5304	22.5343	22.4999	22.0797	22.0274	21.8674	22.1271	22.1432	22.3307	22.2816	22.4739	22.6256	22.9832	22.581	22.6716	22.4919	22.6758	22.2847	22.4652	22.7459	22.678	22.7568	22.5355	22.5032
Psat2g005320.1;Psat2g005320.2;Psat2g079400.1		Psat2g005320.1;Psat2g005320.2	1342	Psat2g005320.1;Psat2g005320.2	22.7211	22.6131	22.9917	21.9909	23.3923	22.7847	23.3231	23.6057	21.5827	22.1357	22.3141	21.7443	21.8811	22.5636	21.4204	21.5615	23.3074	22.0632	21.9001	22.0686	22.8924	23.4443	22.9994	23.1868	22.6212	22.9474	21.6676	21.9914	21.0082	21.729	22.2534	22.2782	22.6213	21.7088	22.5036	22.8437	23.3048	23.1617	23.3892	23.3832	22.6627	22.7205	22.7146	22.7734	22.9624
Psat2g006280.1;Psat2g006240.1;Psat2g006200.1		Psat2g006280.1;Psat2g006240.1	1346	Psat2g006280.1;Psat2g006240.1	26.537	27.4076	26.8912	26.6141	26.4205	26.0164	26.8136	26.7933	26.2211	27.8625	27.988	27.9391	26.6344	26.6006	26.5936	26.85	25.6946	26.6604	22.5047	21.4693	26.297	26.3209	26.1314	26.4805	26.8606	26.8453	27.1269	27.0917	26.9504	26.7203	26.8938	26.8229	22.2792	24.684	26.0787	26.3134	26.5267	26.7763	26.5707	26.724	26.3058	26.2542	26.266	26.1836	26.4494
Psat2g006320.1		Psat2g006320.1	1347	Psat2g006320.1	21.9003	22.2758	22.2885	21.7113	21.9676	22.9439	22.4478	21.6948	21.8436	21.8123	22.2129	21.3226	21.4677	22.5563	21.1587	21.6225	22.0273	23.0901	23.5695	21.8658	21.4572	22.2677	21.8837	20.868	22.05	22.2639	21.5867	22.1632	22.3941	22.5341	23.125	21.6105	21.9569	22.8873	22.5705	22.0867	22.736	22.6663	22.7565	22.5541	20.9034	21.2519	22.2021	22.3322	22.294
Psat2g006440.1		Psat2g006440.1	1348	Psat2g006440.1	28.8375	29.1224	28.7421	28.8552	29.0411	28.8649	29.1244	28.8567	27.6124	29.1247	28.9162	29.1567	29.2281	29.0888	29.2656	29.115	28.9521	28.0822	27.7369	28.3194	28.7667	28.9129	28.8815	28.5914	29.0043	29.0069	28.9015	28.9017	28.9317	28.7836	28.9705	28.8531	27.8526	27.3802	27.9493	27.8546	28.9043	28.8555	28.9875	29.0643	28.926	28.8086	28.639	28.6536	28.4494
Psat2g006640.1;Psat2g006640.2		Psat2g006640.1;Psat2g006640.2	1349	Psat2g006640.1;Psat2g006640.2	23.6058	23.5018	23.243	23.4325	22.6163	22.688	22.847	22.2593	21.9852	23.8556	23.3551	23.2571	23.8346	23.397	23.3434	23.3703	22.1016	22.9397	21.7451	20.778	23.0326	22.9913	22.6867	22.755	23.218	23.376	23.2405	23.5473	23.5046	23.5368	23.432	23.5475	23.7997	21.5703	23.502	22.8291	23.0435	23.614	23.5477	23.4375	23.4885	23.2	23.1112	23.24	23.0306
Psat2g006800.1		Psat2g006800.1	1350	Psat2g006800.1	22.9658	23.2945	22.9755	22.6671	22.7911	22.7862	22.8396	22.2293	22.3056	22.1409	22.4962	22.6861	22.8192	22.7774	22.8064	23.103	23.7462	23.8745	23.8744	21.7483	22.0664	22.1009	21.6068	21.9181	22.1742	21.5932	22.0841	22.1523	23.2397	21.6588	21.7448	22.1165	21.7573	22.7009	22.5099	22.771	22.4508	22.0278	22.3765	22.1707	22.5726	22.3972	22.3342	22.0756	22.4431
Psat2g006960.1;Psat2g006960.2;Psat2g034240.1;Psat0s3149g0080.1;Psat0s3149g0040.1		Psat2g006960.1;Psat2g006960.2	1352	Psat2g006960.1;Psat2g006960.2	22.0794	21.5733	22.9567	23.3432	22.8017	20.3378	20.6859	21.5763	23.0998	22.4223	21.4401	21.848	21.549	20.8224	21.2545	21.3611	22.3086	21.7193	23.9256	21.7251	20.8885	21.8967	22.1287	20.7624	21.6822	21.2984	21.5236	21.4107	20.768	21.5004	21.5475	21.9504	22.53	23.2536	23.128	22.6139	22.7755	21.9168	22.5342	22.1743	21.5676	22.3366	21.8543	22.5526	22.182
Psat2g007880.1		Psat2g007880.1	1355	Psat2g007880.1	23.8484	22.9658	23.2139	23.9197	23.1693	23.1917	23.2856	23.6004	21.912	21.5271	21.8266	23.434	21.1965	23.0388	23.2961	23.0035	21.7148	21.6864	23.5538	23.0967	23.4185	23.4113	23.3487	23.4352	22.3521	22.9025	22.6587	23.2164	23.9965	24.035	23.6494	23.6465	23.5245	22.8123	22.5774	23.1955	23.7758	23.9865	23.6361	23.711	23.5868	23.7169	24.3414	23.8886	24.32
Psat2g008080.1		Psat2g008080.1	1356	Psat2g008080.1	23.8288	22.7532	24.1254	23.7259	23.1933	23.0269	23.5813	23.6243	22.4178	22.0436	22.7038	21.7611	23.257	23.3691	21.7688	23.5068	23.1838	23.8819	21.8789	23.1863	23.063	22.942	23.263	23.3857	23.2926	23.6831	23.2607	23.4215	24.0743	23.6377	23.7137	23.5751	23.2736	22.9458	22.7498	22.8597	23.6308	23.6017	23.2153	23.6974	23.2821	23.5634	23.4517	23.7509	22.9281
Psat2g008160.1		Psat2g008160.1	1357	Psat2g008160.1	21.78	22.4339	21.4528	21.0273	21.4611	22.8364	21.2428	22.8106	22.1214	22.5869	22.2093	23.0658	22.7968	21.6099	21.5379	22.4911	22.5516	22.9098	22.1198	21.7381	22.1452	22.2499	21.6911	22.1952	21.1596	21.4146	21.7807	20.7506	21.8943	21.1667	21.3644	21.1928	23.1544	22.9794	22.4112	22.8868	21.3769	21.0896	22.1064	23.3748	21.309	21.6744	21.4106	21.5836	22.9627
Psat2g009800.1		Psat2g009800.1	1359	Psat2g009800.1	21.5079	21.1276	22.0514	22.5254	22.3406	22.1151	21.8115	22.3881	22.2676	22.6627	22.5145	22.3107	22.1545	21.0614	22.5646	21.8459	21.9158	23.1999	22.1059	22.912	22.094	22.2379	21.834	21.9658	21.5742	22.7103	21.804	21.735	22.0614	22.0509	21.32	23.1151	22.6887	22.645	20.9101	22.1743	22.5072	21.9905	21.5677	22.1358	22.5518	22.2353	22.2994	22.0387	22.0575
Psat2g009880.2;Psat2g009880.1;Psat2g009880.6;Psat2g009880.5;Psat2g009880.4;Psat2g009880.3;Psat6g075000.1		Psat2g009880.2;Psat2g009880.1;Psat2g009880.6;Psat2g009880.5;Psat2g009880.4;Psat2g009880.3	1360	Psat2g009880.2;Psat2g009880.1;Psat2g009880.6;Psat2g009880.5;Psat2g009880.4;Psat2g009880.3	24.0684	23.8325	23.7671	24.5091	24.6252	24.3314	24.7131	24.9481	24.237	25.4077	24.8294	25.1901	25.0653	24.9488	24.9429	25.0224	22.9987	22.0572	20.9804	21.7825	24.4898	24.1534	25.046	24.504	25.6765	25.541	25.1686	24.963	25.0358	25.296	25.062	25.2633	22.5423	22.74	22.9264	23.0643	23.9243	23.975	24.3911	24.1967	24.7696	24.3279	24.3673	24.4156	24.5505
Psat2g009920.1		Psat2g009920.1	1361	Psat2g009920.1	21.445	21.9873	21.1269	21.6832	22.603	21.2887	22.0834	21.5715	22.4677	21.3514	21.4937	21.3429	21.7396	21.8784	21.6681	21.9968	21.8134	20.7157	23.0454	22.0964	21.6421	20.9146	22.203	21.652	21.874	22.0584	21.829	21.4311	22.0498	21.8597	21.8787	21.6762	23.8966	22.5929	23.0245	23.0115	21.9932	22.6535	21.9602	21.7284	21.3164	22.221	21.4193	21.692	21.9448
Psat2g009960.1		Psat2g009960.1	1362	Psat2g009960.1	22.7097	23.3084	23.453	21.5507	21.9253	21.5011	21.5028	21.7973	22.5568	22.1367	21.8948	22.7409	23.9083	23.6316	23.8287	23.6816	22.3764	23.1463	22.1744	22.1751	22.9209	23.0526	23.0396	20.7759	22.2058	22.2565	21.9604	21.8627	22.8298	23.007	22.652	23.1113	23.2106	22.9178	23.8132	22.9217	22.5207	22.0392	23.6883	23.2438	21.6812	21.1473	21.2297	22.7405	23.4416
Psat2g010320.1		Psat2g010320.1	1366	Psat2g010320.1	22.2816	22.1999	21.9442	22.4942	22.5451	22.4405	22.5453	22.3801	21.7169	22.0772	21.4469	22.244	21.9227	22.7047	22.7719	22.8344	23.2512	21.8264	22.2396	21.5883	21.7089	22.2677	22.3516	22.5892	23.0574	23.046	22.6171	21.9907	22.5922	22.8679	22.748	22.4788	23.7021	24.2421	22.5188	23.0905	22.4114	21.6611	22.3237	21.9557	22.6675	22.7715	22.6026	22.0606	22.6764
Psat2g010560.1		Psat2g010560.1	1369	Psat2g010560.1	22.7219	22.5666	21.6725	23.2417	22.4126	22.1497	21.806	21.9049	22.7994	22.1998	21.6815	21.4359	23.2833	21.5534	22.4539	21.476	22.4527	21.8766	22.6059	22.3442	21.1639	23.1351	22.6783	22.4307	22.5609	21.5732	21.8787	22.0195	21.3688	22.6403	22.9534	22.7973	23.6401	23.0168	22.3488	22.5815	22.76	23.0988	22.0104	22.4752	22.6991	21.8506	22.5741	22.686	22.2569
Psat2g010640.1;Psat3g050640.1;Psat7g254640.1		Psat2g010640.1	1370	Psat2g010640.1	25.7084	25.4746	25.5022	25.5337	24.7614	24.9908	24.9302	24.7664	24.4399	24.6525	24.6629	24.3647	24.7247	24.533	24.7481	24.4191	23.7539	21.8693	22.2479	21.3905	25.2083	25.611	25.1571	25.0884	24.5364	24.5847	24.5308	25.0108	24.7894	24.8224	24.7961	24.8466	23.3367	24.1503	23.9747	23.4413	25.7181	25.6898	25.7125	25.6378	25.3035	25.2711	25.1881	25.3552	25.1298
Psat2g010640.2		Psat2g010640.2	1371	Psat2g010640.2	22.6843	22.8546	23.1739	22.6504	21.3015	21.944	21.626	23.277	23.5206	22.6994	22.349	22.6369	23.8541	23.6349	23.6939	23.518	22.8337	23.045	22.3007	23.1933	22.7821	23.1005	21.5507	22.7052	22.6804	22.947	22.99	23.0827	23.3809	23.7844	23.1256	23.8852	22.751	23.0808	22.0816	22.3587	23.4169	23.4935	23.0189	22.9933	23.2761	22.8421	22.6967	22.6447	22.322
Psat2g010800.1;Psat2g010800.4;Psat6g223560.2;Psat2g010800.5;Psat2g010800.3;Psat2g010800.2		Psat2g010800.1;Psat2g010800.4;Psat6g223560.2;Psat2g010800.5;Psat2g010800.3;Psat2g010800.2	1372	Psat2g010800.1;Psat2g010800.4;Psat6g223560.2;Psat2g010800.5;Psat2g010800.3;Psat2g010800.2	22.2742	22.0999	22.0144	22.829	22.8644	21.2508	21.85	23.372	24.3932	22.5893	23.8506	22.0894	22.4591	23.0776	22.535	21.7327	22.4891	21.8254	22.129	22.7265	23.2726	22.9093	23.3471	22.7915	23.6734	23.5264	22.9424	22.3028	21.8675	23.2681	21.6144	23.202	22.1922	22.6877	22.7872	23.896	23.4022	23.1666	23.3923	23.3828	21.7529	23.5519	23.5838	23.4348	23.2393
Psat2g010880.1;Psat2g010880.2		Psat2g010880.1;Psat2g010880.2	1373	Psat2g010880.1;Psat2g010880.2	24.1795	23.6808	23.7379	23.7802	21.8332	23.3083	23.7044	23.0218	22.6833	25.1608	24.8149	24.9083	24.7552	24.6124	24.4449	24.5142	22.5932	21.94	21.9942	22.1302	24.0385	23.3131	24.0297	23.6724	24.637	24.8088	24.5081	24.6892	24.1747	24.6648	24.274	24.7933	21.4663	22.7215	22.9542	23.1875	23.3701	23.5175	24.2598	23.9172	25.0685	24.4747	24.6712	24.704	24.3755
Psat2g010920.2;Psat2g010920.1		Psat2g010920.2;Psat2g010920.1	1374	Psat2g010920.2;Psat2g010920.1	22.3483	22.3121	21.9794	22.5149	22.731	22.6407	22.7729	22.6394	22.6877	23.085	22.49	23.0509	22.5964	22.5188	22.7582	22.6281	24.1704	23.9726	24.3585	24.214	22.8141	22.035	22.5961	22.8702	22.9042	23.0144	22.4981	22.7095	21.7422	23.0672	22.5039	22.5746	24.1777	24.2323	24.044	23.6759	22.2866	22.4367	22.6525	22.3498	22.6153	22.4234	22.823	22.8351	21.9819
Psat2g012520.2;Psat2g012520.1		Psat2g012520.2;Psat2g012520.1	1375	Psat2g012520.2;Psat2g012520.1	21.7714	21.9657	22.2678	22.1615	22.4407	21.6519	22.0888	21.4029	21.8909	22.9411	22.9384	22.886	22.3863	21.5401	22.3205	22.0112	23.1317	22.7725	23.1959	21.817	21.4381	21.6434	22.3145	22.64	22.5816	22.41	22.0737	23.3788	21.5537	21.8099	21.5821	21.9717	23.4442	22.5921	22.7477	22.1469	22.6733	21.4935	22.4324	21.3857	22.1581	22.12	21.9681	22.0861	21.9446
Psat2g012600.1;Psat6g174400.1		Psat2g012600.1	1376	Psat2g012600.1	22.493	22.161	21.953	22.5693	22.092	22.1614	22.7507	21.6213	22.4309	23.079	22.4552	22.1512	22.752	22.8806	22.6814	22.8431	22.402	22.1473	22.9016	23.1058	22.2702	21.8341	22.2548	22.3835	22.7956	22.9271	23.0504	22.8364	22.5364	22.5236	22.7362	22.554	22.1935	22.7447	23.1532	23.3728	22.2718	21.6181	21.9913	22.4392	22.5463	22.3374	22.0036	22.2508	21.6237
Psat2g012760.1		Psat2g012760.1	1377	Psat2g012760.1	25.2179	25.1618	24.9281	25.0141	24.944	25.1166	25.0943	24.7222	24.6869	24.9641	24.6934	24.9183	25.2776	24.8733	25.1217	25.1946	24.7275	25.0356	24.8693	25.2988	25.0023	25.0488	24.866	24.9767	24.7722	24.9726	25.0206	24.9734	25.1119	24.9537	24.9047	25.05	24.7629	25.5119	24.6119	22.7988	25.2226	25.3401	25.3163	25.3705	25.235	25.1842	25.1973	25.2209	25.1204
Psat2g012920.1		Psat2g012920.1	1378	Psat2g012920.1	21.0571	22.1567	21.6247	22.1543	22.1845	22.5701	22.2793	23.0581	21.1871	21.4181	22.2373	22.5359	21.9447	21.6235	21.6776	21.8918	23.6595	21.7143	23.6612	22.0013	22.3622	21.8517	21.8203	22.3417	22.1358	21.3448	21.4008	21.1643	21.8674	21.517	22.4018	22.058	21.6282	22.2292	22.8545	23.5921	21.4914	21.034	21.9736	21.9429	21.8025	21.7529	22.3044	23.4199	22.1112
Psat2g013320.1;Psat2g013320.2;Psat0s7016g0120.1;Psat0s4851g0040.1;Psat1g036520.1;Psat5g116160.1;Psat0s9248g0040.1		Psat2g013320.1;Psat2g013320.2	1379	Psat2g013320.1;Psat2g013320.2	22.2948	22.0736	21.4831	21.8407	21.6086	20.5347	21.9186	21.3346	21.99	22.9539	22.4971	22.7288	22.5599	22.0589	21.6702	22.2146	22.596	21.8283	22.2509	23.5266	21.6882	20.9615	20.9559	21.617	23.5807	23.268	23.4116	23.2816	22.6811	22.5414	22.6332	22.2176	22.3967	23.5519	23.2132	22.9906	22.7373	22.0158	21.6762	21.6074	21.7317	20.6457	21.7075	21.2515	22.9374
Psat2g014160.1;Psat2g014160.2;Psat2g014160.4;Psat2g014160.3		Psat2g014160.1;Psat2g014160.2;Psat2g014160.4;Psat2g014160.3	1380	Psat2g014160.1;Psat2g014160.2;Psat2g014160.4;Psat2g014160.3	24.8316	24.4658	24.8314	24.7374	24.7912	24.5812	24.7369	24.4744	24.4587	25.6592	25.4835	25.3817	25.0057	25.2905	25.4064	25.3189	25.5007	25.0496	25.0822	25.1437	24.9426	24.3171	24.7362	24.6622	24.7647	24.8806	24.9456	25.0408	25.2118	24.9038	25.3614	25.1718	25.1864	25.1839	24.6391	24.6231	25.1325	25.2646	25.0943	25.0811	25.3316	25.3025	25.1077	25.2982	24.6876
Psat2g014520.1		Psat2g014520.1	1381	Psat2g014520.1	21.8574	22.4682	22.6727	21.7696	21.9055	21.5241	22.2704	22.7321	22.814	22.3792	22.1146	21.2836	22.0195	20.8731	22.2835	20.4827	21.6934	21.0063	22.1631	22.0311	22.3753	21.7599	22.5316	22.5861	22.0312	22.0942	22.3614	21.0374	22.6497	22.6903	22.2453	21.7817	22.4434	22.2661	23.2122	22.6073	22.5329	22.749	22.7254	21.6555	22.1653	22.0988	22.1486	21.6513	22.7374
Psat2g015400.2;Psat2g015400.1		Psat2g015400.2;Psat2g015400.1	1383	Psat2g015400.2;Psat2g015400.1	23.2895	22.5225	22.3056	23.3266	22.8979	23.0698	23.5246	23.3354	22.6066	23.3101	23.5733	23.2778	23.4307	23.4016	23.0262	23.3577	23.7358	23.9075	22.4858	22.6733	22.9683	23.3572	23.0286	23.3218	23.9349	23.8827	23.0356	23.8744	23.667	23.7306	23.5215	23.5019	22.8819	22.5939	22.9317	22.5445	23.0579	23.1363	23.0686	23.0485	22.8048	23.1391	23.1759	23.0273	23.2034
Psat2g015800.1		Psat2g015800.1	1385	Psat2g015800.1	23.1487	23.705	23.5356	23.6413	22.3975	23.6342	23.8306	23.9634	24.1301	24.0336	24.0454	24.3138	22.4724	23.6657	23.7611	23.6946	23.099	22.949	22.349	23.9053	22.8883	22.8608	23.3797	23.654	23.4626	23.7672	24.1541	22.865	24.1492	23.928	24.1388	23.817	23.2914	22.9305	22.4798	23.2626	23.1448	23.3855	23.701	23.1332	23.3396	23.5556	23.2831	23.2039	22.1854
Psat2g015920.1;Psat2g015920.2;Psat0s2411g0200.1		Psat2g015920.1;Psat2g015920.2;Psat0s2411g0200.1	225	Psat2g015920.1;Psat2g015920.2;Psat0s2411g0200.1	25.3512	25.8314	26.1929	25.1578	26.0033	25.5813	26.8231	26.3022	24.9558	26.9255	26.9945	27.2054	25.9942	25.9922	25.799	26.2	22.0338	27.7353	26.0143	27.0273	25.9865	25.6735	25.3822	26.2175	26.0699	25.6727	26.9317	25.9653	26.1167	25.6621	26.3355	26.1743	25.5582	26.765	25.5778	23.1025	25.8304	25.9576	25.8935	25.9845	25.6304	25.8192	25.6438	25.9763	25.2822
Psat2g016960.1;Psat5g135560.1;Psat0s4036g0080.1		Psat2g016960.1;Psat5g135560.1;Psat0s4036g0080.1	1388	Psat2g016960.1;Psat5g135560.1;Psat0s4036g0080.1	24.3744	24.7807	24.4501	24.739	24.4743	21.9663	24.5867	24.2416	26.5596	25.4507	25.953	25.4598	25.4817	25.0198	25.0293	25.1935	24.5023	24.6755	24.3809	24.3677	22.9364	22.0721	23.8933	24.2526	24.858	25.0797	25.2355	25.7835	24.7247	24.4296	25.0258	24.8693	22.4999	23.517	22.777	22.6181	24.1738	24.3302	24.3534	24.5144	24.8651	24.6897	24.3518	24.482	22.2443
Psat2g017280.1		Psat2g017280.1	1390	Psat2g017280.1	21.3566	22.1749	21.5753	21.1235	21.7351	22.386	21.615	20.6931	22.13	22.4283	21.8558	21.9281	21.429	21.4636	21.3821	21.2102	21.9927	23.8289	21.6213	22.1604	22.2196	22.0411	22.0369	22.438	21.57	22.5728	21.6664	21.3096	23.1054	21.9448	22.2721	22.8774	22.6922	22.78	22.2908	22.62	22.8487	21.3668	22.4027	21.7248	21.8769	23.0913	21.1948	20.8924	22.3445
Psat2g017360.1;Psat2g017360.2		Psat2g017360.1;Psat2g017360.2	1391	Psat2g017360.1;Psat2g017360.2	25.9986	26.4541	26.3139	25.9066	25.485	25.439	21.4648	25.177	22.1165	21.9733	22.3934	21.5133	24.6574	24.0923	25.4163	24.5306	22.1244	21.8494	22.406	22.7483	25.5246	26.0576	25.4135	25.9304	21.4808	21.3773	22.2583	21.8124	23.4475	23.536	22.8347	23.8999	22.8229	22.9407	22.8928	23.1819	27.0097	26.489	26.7932	26.4493	21.1808	21.1501	22.0464	22.7209	22.016
Psat2g017880.1		Psat2g017880.1	1392	Psat2g017880.1	22.1739	22.9465	22.5621	22.0282	23.0912	22.4587	22.3875	21.6686	23.0807	22.5414	21.8135	21.6428	21.8611	21.9732	22.0317	22.2385	22.5464	22.2048	23.4502	23.3116	22.5012	22.5909	22.3934	22.547	21.925	22.1917	22.3337	21.8369	22.4049	22.4095	22.0799	22.1712	22.8791	23.4644	23.4764	23.5516	22.773	22.6442	22.5778	22.4792	21.4427	22.5908	22.9002	22.6941	22.2508
Psat2g018120.1		Psat2g018120.1	1395	Psat2g018120.1	22.671	22.6586	22.5305	22.6169	22.4195	21.5873	21.2789	21.3672	22.3843	23.8413	23.4166	23.4847	23.0291	22.8707	22.9084	23.0922	22.4734	22.0791	22.5081	22.5641	21.1992	22.2497	21.994	22.3508	23.5846	23.8851	23.5043	23.5563	23.6138	23.4483	23.5972	23.1241	22.1968	22.0126	22.8677	22.2401	22.0367	22.3941	21.384	22.3954	22.4185	22.7029	22.5616	22.635	22.2941
Psat2g018320.7;Psat2g018320.5;Psat2g018320.2;Psat2g018320.6;Psat2g018320.4;Psat2g018320.3;Psat2g018320.1		Psat2g018320.7;Psat2g018320.5;Psat2g018320.2;Psat2g018320.6;Psat2g018320.4;Psat2g018320.3;Psat2g018320.1	1397	Psat2g018320.7;Psat2g018320.5;Psat2g018320.2;Psat2g018320.6;Psat2g018320.4;Psat2g018320.3;Psat2g018320.1	22.9365	22.8753	22.8894	22.1266	21.6874	22.7334	23.8816	23.4293	23.3087	23.7665	23.5082	23.9596	23.2455	23.8524	23.6549	23.786	22.3739	21.596	21.9648	21.754	23.3865	22.9899	22.9531	23.3766	23.7508	23.6932	23.6271	23.3335	23.8104	23.9692	24.0724	24.2224	21.4419	22.8732	23.1394	22.4273	23.694	23.6656	23.5999	23.6588	23.5186	23.4406	21.6017	21.2738	23.009
Psat2g018720.1		Psat2g018720.1	1400	Psat2g018720.1	21.6265	22.3869	22.1357	21.7601	21.9435	22.9597	22.1544	22.258	21.3344	21.3106	22.3494	21.9958	22.1245	20.6566	22.7525	22.1525	22.6489	23.112	22.4829	22.1779	21.6898	21.5985	21.7003	21.6303	22.4511	22.2475	22.4145	22.5302	21.6158	21.7407	21.1206	21.6782	22.221	22.1025	23.3066	23.1532	22.649	22.6712	21.9111	22.7193	22.2773	21.979	20.9804	22.2825	21.5826
Psat2g018800.1;Psat2g019000.1		Psat2g018800.1	1401	Psat2g018800.1	25.9986	26.8611	26.1763	25.9558	25.4434	26.0184	25.5231	25.7406	22.1508	24.1824	24.1911	24.1243	26.2234	26.2864	26.7112	26.52	25.3683	25.2367	25.3325	24.743	24.0719	22.3511	23.3453	22.8351	22.4265	23.1384	22.3182	21.3365	21.9494	21.4618	22.8452	21.583	23.211	23.2142	22.4226	23.0569	21.687	21.8013	22.2841	22.0981	21.6252	21.7213	23.1974	22.6466	23.0588
Psat2g018840.1		Psat2g018840.1	1402	Psat2g018840.1	21.7982	22.6816	21.8166	22.5495	22.6231	23.2533	21.667	22.6946	21.7117	21.8733	22.3751	22.1448	21.7122	21.7588	23.3301	21.4116	22.605	22.3648	22.8652	23.9507	23.5107	23.1563	23.1693	21.4645	22.5177	21.6757	23.0189	21.463	21.9563	21.9954	21.8843	22.0275	22.653	22.2796	22.8326	22.9349	22.0408	21.8818	21.8236	22.1566	22.1607	22.4038	22.487	22.3848	23.2981
Psat2g019240.1		Psat2g019240.1	1403	Psat2g019240.1	22.2	22.2449	22.1453	22.3726	23.0879	21.9785	22.7266	23.3608	22.2136	22.1895	21.4843	21.7248	22.3934	21.8408	21.7283	22.4145	21.4105	22.9911	23.0315	23.3594	22.5044	22.7545	23.0204	23.0851	21.4843	21.6145	21.6719	21.3379	22.1323	22.3202	22.7111	21.3381	23.4171	23.3802	23.0307	22.4132	22.313	22.4397	22.4567	22.4682	22.4639	21.4131	22.3312	22.375	22.966
Psat2g020640.1		Psat2g020640.1	1404	Psat2g020640.1	22.1284	22.0593	21.6661	21.4439	22.6022	22.7197	21.1245	21.5484	22.6026	22.8363	21.0239	22.9673	22.0972	22.4309	21.9576	22.6868	22.6473	20.7252	23.0122	23.3958	22.3346	21.916	20.6241	21.4783	22.5536	22.8275	22.9925	22.9371	22.2857	21.868	22.2336	22.1471	23.4235	21.7415	22.676	22.5613	23.0637	21.9596	22.6103	22.5329	22.2513	22.3521	21.544	22.0065	23.1693
Psat2g020840.1		Psat2g020840.1	1405	Psat2g020840.1	25.3679	25.5319	25.6935	25.1247	25.0549	25.0389	25.1699	25.0792	23.4589	25.1033	25.0677	24.8922	25.0681	25.2199	25.1753	25.477	26.2188	26.3432	26.564	26.3366	25.3699	25.5119	25.2877	25.4974	24.2821	24.5986	24.6477	24.5828	25.0288	25.0873	24.831	24.9829	26.9103	27.1814	26.9449	27.0614	25.6012	25.7582	25.4254	25.3344	23.5212	23.4242	23.6951	23.4174	23.9695
Psat2g021400.2;Psat2g021400.1		Psat2g021400.2;Psat2g021400.1	1407	Psat2g021400.2;Psat2g021400.1	26.5393	26.0264	26.2126	26.3452	25.1642	25.5596	25.3569	25.2202	24.9002	24.7243	24.8076	24.7001	25.8412	25.9451	26.3132	25.7164	24.7327	24.1129	23.7763	23.7914	25.9846	25.8275	25.5018	25.7664	25.2028	25.2445	25.0956	24.9163	25.7334	25.7389	25.5653	25.9435	23.1835	22.8959	23.5953	22.9126	26.6116	26.5427	26.6695	26.5217	26.6399	26.4701	26.4932	26.698	26.0787
Psat2g021680.1		Psat2g021680.1	1408	Psat2g021680.1	23.5322	23.0451	23.3744	23.4284	21.4414	22.8753	23.2085	21.2174	22.1384	24.322	23.7712	24.379	23.8982	23.6811	23.593	23.8749	22.8149	21.4694	22.5096	23.0285	22.9171	23.0881	21.7865	23.3512	24.5369	24.4588	24.4757	24.2794	24.0403	24.2695	24.2359	23.8766	23.817	23.2379	21.9055	22.9282	23.6125	23.6425	24.0567	23.8509	23.6201	23.5242	23.4229	22.1897	23.039
Psat2g022040.1		Psat2g022040.1	1410	Psat2g022040.1	22.1572	21.6742	22.4038	21.9336	22.0695	21.531	22.7664	22.7646	22.0993	21.6566	21.3369	22.1621	22.5574	21.7726	21.7953	21.643	23.4394	23.1108	22.422	21.8771	21.9379	21.5998	22.4488	22.0987	21.2829	21.1182	21.8715	21.4965	21.6337	21.5289	22.3559	21.4109	22.2523	23.0491	23.0639	22.2013	21.8856	21.758	22.4701	22.2545	21.3489	22.204	22.115	21.9683	21.8656
Psat2g022160.1		Psat2g022160.1	1411	Psat2g022160.1	22.9416	23.1025	22.0996	20.7848	22.0248	21.5145	22.2058	22.1438	21.9795	22.5887	21.578	21.7376	21.9391	22.3621	22.1168	21.2103	21.825	22.2404	22.7979	22.7296	21.5358	21.4829	21.485	21.1232	21.8819	22.7577	22.0551	22.3514	22.2428	21.7493	22.6042	22.8749	22.128	22.7607	23.0915	22.5084	21.7508	21.7288	23.0113	22.7704	22.191	21.75	21.1437	21.5769	22.7821
Psat2g022680.2;Psat2g022680.1		Psat2g022680.2;Psat2g022680.1	1413	Psat2g022680.2;Psat2g022680.1	24.6393	24.4722	24.6525	24.5601	24.2585	23.9978	24.6458	24.8678	24.828	25.3923	25.4677	25.4746	25.3532	25.2031	25.1623	25.2723	21.3357	23.3747	23.1644	22.5106	24.5331	24.846	25.0473	25.2462	26.3587	26.2455	26.3394	26.3563	25.832	25.8139	25.8234	25.781	23.0988	23.2947	22.2163	22.9572	25.1085	25.1563	25.1579	25.2027	24.9586	24.7364	24.444	24.5873	24.381
Psat2g023040.1		Psat2g023040.1	1414	Psat2g023040.1	22.1703	22.7393	21.5941	24.5032	21.2322	21.9629	21.7756	21.0415	23.1822	22.0447	24.1714	24.6582	21.7369	24.3691	22.0181	22.1435	22.2239	22.3421	23.7646	22.9914	21.5636	21.3698	22.0419	22.8274	23.8977	21.9355	21.8116	24.0338	20.7878	22.3631	22.334	22.7469	23.7395	22.2885	22.334	22.1518	22.5862	22.5581	22.0468	21.9668	22.3808	21.5147	22.2609	22.0622	22.0483
Psat2g023160.1		Psat2g023160.1	1415	Psat2g023160.1	22.3018	22.4331	22.3725	22.1362	21.5022	22.1574	22.0494	22.4075	21.7284	22.3152	21.9216	22.6922	22.3381	22.572	22.4445	22.7728	22.567	22.8966	22.3402	21.9124	21.467	21.5199	21.7732	22.4587	21.5348	21.7224	22.334	21.3465	22.5577	22.5555	22.4977	22.37	22.5931	21.5826	21.8191	23.2452	22.5497	22.4258	22.7648	22.6839	22.3608	22.2879	22.1586	22.1826	22.0058
Psat2g023680.1;Psat2g023680.2		Psat2g023680.1;Psat2g023680.2	1417	Psat2g023680.1;Psat2g023680.2	21.6335	21.27	22.2876	21.7016	21.6173	21.6113	22.5719	21.9847	22.2754	22.0141	22.3516	22.0802	22.1233	22.2767	22.5687	22.4556	22.4307	21.7817	22.8331	22.921	22.0675	21.9866	20.9145	22.0914	23.1014	23.9946	23.1309	23.0815	23.0148	24.0359	22.6352	22.6406	21.8705	22.8784	22.5506	22.9271	21.7012	22.0619	21.8202	22.474	21.8162	21.9668	22.2424	20.8761	22.0861
Psat2g023840.1;Psat2g016440.1;Psat3g088200.1;Psat3g088200.2		Psat2g023840.1	1419	Psat2g023840.1	23.995	24.0715	24.1337	24.0278	23.8907	23.8386	23.878	23.7665	23.6098	24.3133	23.9933	24.2664	24.3968	24.1108	24.1803	24.0726	23.5732	23.6738	23.716	22.4525	24.0949	24.0505	24.2326	24.0604	24.1041	24.1081	24.1468	24.0672	24.0838	24.1162	24.0766	24.0044	22.6264	21.0325	23.0718	23.3689	24.0964	24.0733	24.0041	24.0036	24.1923	24.1536	24.1242	24.2621	23.8521
Psat2g026680.1		Psat2g026680.1	1422	Psat2g026680.1	25.7943	25.6644	25.8291	25.6405	25.0367	24.8116	25.0034	25.3784	24.3544	25.9774	25.0637	25.7056	26.1159	26.018	26.0109	26.0496	25.6308	25.4242	25.71	25.662	25.522	25.4056	25.4307	25.5211	25.5418	25.4596	25.4707	25.3996	25.8048	25.999	25.8116	25.9863	25.5908	25.7457	25.8325	25.5792	25.3912	25.6223	25.374	25.4363	25.8074	25.9183	25.8652	25.7007	25.2372
Psat2g027880.1;Psat0s2970g0080.1		Psat2g027880.1;Psat0s2970g0080.1	1424	Psat2g027880.1;Psat0s2970g0080.1	23.1153	22.8591	22.9707	23.2265	22.156	22.1058	22.9628	21.8598	21.9355	22.0856	21.9202	22.5586	21.7258	21.5952	23.1772	22.8536	22.8609	21.7319	22.8856	22.8495	21.3597	22.4808	22.0676	21.7211	22.2232	21.2037	22.4723	22.2161	21.8142	21.5984	23.1097	22.3798	21.7664	22.0865	23.0659	22.8521	22.3374	22.7387	24.5548	22.6066	24.251	24.0873	21.3243	23.552	22.1298
Psat2g028840.1		Psat2g028840.1	1426	Psat2g028840.1	23.2195	23.068	23.1908	23.5971	23.05	23.3248	23.4611	23.4315	21.5066	23.2788	22.5862	23.4037	23.8396	24.0446	24.1258	24.1291	22.8334	21.7117	23.0334	21.2786	23.7199	23.7774	23.7791	23.5585	23.9549	24.0235	23.6275	23.481	23.6648	24.0896	24.0026	23.8728	22.0306	22.8326	22.2661	23.1616	23.525	23.5232	23.6873	23.4841	23.8096	23.7332	23.4811	23.7104	23.4492
Psat2g029080.1;Psat2g029080.2		Psat2g029080.1;Psat2g029080.2	1427	Psat2g029080.1;Psat2g029080.2	21.7261	21.5277	21.5058	21.7385	21.4133	21.6653	22.226	21.802	22.3633	22.2767	21.7695	21.8039	22.1822	21.7082	20.9611	21.9699	22.3997	22.261	22.7544	22.8217	20.5	21.1878	22.2638	21.9498	22.2583	21.4545	21.4098	22.3187	21.9952	21.9902	21.4226	21.9716	23.3253	22.1629	23.3958	22.6749	22.1048	21.8196	21.6189	21.8435	22.2169	22.3143	22.5744	22.8006	22.7066
Psat2g029960.1		Psat2g029960.1	1429	Psat2g029960.1	21.4675	21.5864	23.7667	22.1991	21.8266	22.9231	22.3208	21.842	22.0287	21.7626	21.8398	22.964	23.0998	22.9565	21.8225	21.9361	21.2595	22.77	22.0681	22.5634	22.588	23.1926	22.5823	20.7679	21.8592	22.1936	22.5662	21.594	22.0467	23.3396	21.0591	23.32	21.7729	22.0836	21.7402	23.1306	23.7238	22.7042	21.8853	23.6271	23.5748	23.6272	23.1303	23.2485	21.5837
Psat2g030040.1		Psat2g030040.1	1430	Psat2g030040.1	22.7414	22.516	22.0674	21.9445	22.2371	21.6221	22.745	22.9076	22.5058	22.3052	21.7416	21.3955	21.2665	22.2468	21.7311	21.6333	22.3552	22.7589	22.3965	22.1012	22.5227	22.3065	22.4821	22.557	21.6915	22.1263	21.511	22	21.448	22.2804	21.472	22.4572	22.8897	23.6742	21.2352	23.41	22.4365	21.8951	21.65	21.4484	21.7108	21.98	21.8998	22.8462	22.5368
Psat2g030160.1;Psat2g030160.4;Psat2g030160.2;Psat2g030160.6;Psat2g030160.5;Psat2g030160.3		Psat2g030160.1;Psat2g030160.4;Psat2g030160.2	1431	Psat2g030160.1;Psat2g030160.4;Psat2g030160.2	26.7655	26.2314	25.8734	26.2863	25.799	26.0131	25.8412	26.3187	25.3588	27.4771	27.1778	27.5517	26.2258	25.9069	25.7016	26.5733	27.3129	26.57	25.9375	27.2978	26.0552	26.4819	26.7936	26.8132	27.4917	27.1923	27.3899	27.8656	26.578	26.6366	26.7752	26.4621	26.8369	26.7575	26.5976	26.6363	26.4718	26.7233	26.6181	26.6359	25.9081	24.3353	25.7414	26.0625	25.3197
Psat2g030280.1;Psat2g030280.2;Psat2g030280.4;Psat2g030280.3;Psat2g030280.5		Psat2g030280.1;Psat2g030280.2;Psat2g030280.4;Psat2g030280.3;Psat2g030280.5	1432	Psat2g030280.1;Psat2g030280.2;Psat2g030280.4;Psat2g030280.3;Psat2g030280.5	23.7942	24.8448	24.3878	23.9315	24.2964	25.361	24.4433	24.581	23.1531	24.549	24.0179	24.5725	23.4946	23.3624	22.1162	24.0523	24.9799	25.6021	25.4245	25.689	24.9757	25.0574	25.461	24.8196	25.6014	25.1619	25.6743	26.307	24.278	24.3981	24.1359	24.3766	25.1578	25.3818	24.354	25.1102	24.1201	24.6048	23.5472	24.0824	20.7876	22.0659	24.4911	24.2194	24.6865
Psat2g030320.1;Psat0s2215g0320.1		Psat2g030320.1;Psat0s2215g0320.1	1433	Psat2g030320.1;Psat0s2215g0320.1	27.2343	27.6237	27.4629	27.3519	27.2607	27.1116	27.4105	27.6039	27.8926	27.9176	27.8677	27.8952	27.3674	27.315	27.2321	27.4512	27.3052	27.3187	27.2063	27.3072	27.0684	27.1056	27.1999	27.2734	27.4697	27.4688	27.5626	27.6876	27.6299	27.4862	27.5767	27.4159	26.5197	26.581	26.4271	26.475	27.0941	27.1715	27.2511	27.3399	27.0991	27.1804	27.1495	27.0945	27.198
Psat2g031400.1;Psat2g031400.2;Psat4g190880.1		Psat2g031400.1;Psat2g031400.2	1434	Psat2g031400.1;Psat2g031400.2	26.4017	26.3978	26.5141	26.2268	25.9188	26.0764	25.972	25.9662	25.6465	26.1046	26.0775	26.0713	26.1957	26.0153	26.0678	26.0608	25.5237	25.6952	25.5343	25.4898	26.0902	26.1721	25.9657	26.0828	25.8764	25.9883	26.0858	26.0443	26.1707	26.0674	26.1853	26.1077	24.9169	24.9396	25.0475	25.2851	26.4349	26.3546	26.5525	26.4659	26.2776	26.2697	26.3535	26.3517	26.1181
Psat2g033440.1		Psat2g033440.1	1435	Psat2g033440.1	21.5971	21.855	21.6205	21.9112	22.303	21.6627	21.9306	21.2431	21.9116	22.18	21.7629	22.2001	21.8518	22.0115	22.367	22.4756	28.9362	29.2607	29.7149	29.4864	22.6433	21.7559	21.3903	21.7913	22.3734	21.6693	21.9495	22.1567	21.9791	22.5642	22.2645	23.8454	23.4184	22.6854	29.708	23.0526	21.9295	22.2491	21.1809	23.1842	21.9553	22.0542	23.0388	22.5908	22.9495
Psat2g033920.1;Psat0s4462g0240.1;Psat5g297920.1;Psat7g159120.1		Psat2g033920.1	1436	Psat2g033920.1	28.0343	28.4732	28.3766	28.1529	28.4699	28.3515	28.3109	28.7745	28.3771	28.7862	28.6723	28.9026	27.7551	28.2494	28.0598	28.334	27.9885	28.377	27.4946	27.6445	28.0248	28.1372	28.1461	28.2211	28.4218	28.2681	28.8781	28.1525	28.5125	28.4012	28.4438	28.3387	27.6173	27.6514	27.5681	27.8116	27.8628	27.9692	28.0047	28.1243	27.9121	28.0167	27.9861	27.7707	28.2637
Psat2g034560.1		Psat2g034560.1	1439	Psat2g034560.1	22.3526	21.6343	22.0248	22.6072	22.7159	22.4479	22.1422	22.9833	22.8554	20.8509	21.7281	22.4317	22.2077	22.2303	21.6643	21.7607	24.1893	24.0577	24.5138	25.0372	21.5148	22.1244	21.299	21.8954	21.7599	21.9792	22.2679	22.398	22.4125	21.3346	22.124	22.0605	24.9961	24.7577	25.5462	24.8841	22.7635	21.9045	21.7298	22.3839	22.4892	21.3187	21.9127	21.9229	22.7894
Psat2g035480.1		Psat2g035480.1	1440	Psat2g035480.1	23.5115	21.5731	23.9267	22.4761	23.4589	23.3676	23.0107	21.2046	23.4866	24.3514	24.2448	24.5607	23.7935	23.8494	23.4568	23.5865	23.3279	23.8185	22.6602	21.9141	23.5417	21.5148	23.4842	21.9043	23.1737	22.8565	23.7612	20.6341	23.6357	23.3458	21.1221	21.5552	24.4317	22.3651	22.4886	21.6163	23.425	23.68	22.4005	23.5807	23.4487	23.1512	23.2643	23.4197	23.7351
Psat2g035640.1		Psat2g035640.1	1441	Psat2g035640.1	25.0922	24.6202	24.259	24.9663	24.8616	25.1137	25.2047	25.1767	25.0541	25.1177	24.7857	24.8715	24.9812	24.8431	24.9698	24.8233	24.3192	24.2866	23.8055	23.7765	25.1533	24.9393	25.3242	25.1032	24.3441	24.4439	24.2857	24.6263	24.7246	24.6127	24.5616	24.8826	23.7481	23.8877	24.4532	24.7765	24.7716	24.9188	24.9779	24.984	25.1557	24.7278	24.928	24.6687	25.0587
Psat2g036520.1;Psat2g036360.1		Psat2g036520.1;Psat2g036360.1	1445	Psat2g036520.1;Psat2g036360.1	21.9375	21.7186	21.7322	22.4679	20.1514	21.5891	21.0918	22.6393	22.7088	22.165	22.2568	22.9897	22.7428	21.886	21.5534	21.9356	25.3888	25.8991	24.8696	26.4139	21.5344	21.1293	22.5444	21.6022	21.3469	22.3518	22.3389	22.159	21.5688	22.5653	22.2063	22.6944	23.7313	23.7785	23.7413	24.2871	21.8274	22.1273	22.0816	21.043	22.8573	21.4042	21.284	23.149	22.2446
[truncated: 2,778 more rows]
[truncated: 135 more columns]

## Sheet: Table S2 
id	Protein IDs	Majority protein IDs	ANOVA Significant	Cluster	MS/MS count	ANOVA p value	ANOVA q-value	Fasta headers	E1_12DAA	E1_15DAA	E1_4DAA	E1_7DAA	E1_MAT	E3_15DAA	E3_4DAA	E3_7DAA	E3_MAT	E3_12DAA	E4_12DAA	E4_15DAA	E4_4DAA	E4_7DAA	E4_MAT	E1_4DAA/E3_4DAA	E1_4DAA/E3_4DAA	E1_4DAA/E4_4DAA	E1_4DAA/E4_4DAA	E3_4DAA/E4_4DAA	E3_4DAA/E4_4DAA	E1_7DAA/E3_7DAA	E1_7DAA/E3_7DAA	E1_7DAA/E4_7DAA	E1_7DAA/E4_7DAA	E3_7DAA/E4_7DAA	E3_7DAA/E4_7DAA	E1_12DAA/E3_12DAA	E1_12DAA/E3_12DAA	E1_12DAA/E4_12DAA	E1_12DAA/E4_12DAA	E3_12DAA/E4_12DAA	E3_12DAA/E4_12DAA	E1_15DAA/E3_15DAA	E1_15DAA/E3_15DAA	E3_15DAA/E4_15DAA	E3_15DAA/E4_15DAA	E1_15DAA/E4_15DAA	E1_15DAA/E4_15DAA	E1_MAT/E4_MAT	E1_MAT/E4_MAT
[truncated: 3,027 more rows]
[truncated: 5 more columns]

[truncated: 5 more sheets: Table S3, Table S4, Table S5, Table S6, Table S7]
